# Supplementary material for: 1-Methyl­piperazine-1,4-dium bis­(hydrogen oxalate)
Source: Acta Crystallogr Sect E Struct Rep Online. 2014 Feb 22;70(Pt 3):o326–7. doi: 10.1107/S1600536814003559 (PMC3998474; doi:10.1107/S1600536814003559)
Supplement: Supplementary file 1 [file e-70-0o326-sup1.cif]

##############################################################################
#                                                                            #
# This CIF contains the data in a paper accepted for publication in          #
# Acta Crystallographica Section E. It conforms to the requirements of       #
# Notes for Authors for Acta Crystallographica Section E, and has been       #
# peer reviewed under the auspices of the IUCr Commission on Journals.       #
#                                                                            #
# Full details of the Crystallographic Information File format               #
# are given in the paper "The Crystallographic Information File (CIF):       #
# a New Standard Archive File for Crystallography" by S. R. Hall, F. H.      #
# Allen and I. D. Brown [Acta Cryst. (1991), A47, 655-685].                  #
#                                                                            #
# The current version of the core CIF dictionary is obtainable from          #
# ftp://ftp.iucr.org/pub/cif_core.dic.                                       #
#                                                                            #
# Software is freely available for graphical display of the structure(s)     #
# in this CIF. For information consult the CIF software page                 #
# http://www.iucr.org/resources/cif/software.                                #
#                                                                            #
# This file may be used for bona fide research purposes within the           #
# scientific community so long as proper attribution is given to the journal # 
# article from which it was obtained.                                        #
#                                                                            #
##############################################################################
data_I
_database_code_depnum_ccdc_archive 'CCDC 987380'
_audit_creation_method     SHELXL-97
_journal_date_recd_electronic     2014-02-12
_journal_date_accepted     2014-02-17
_journal_name_full     'Acta Crystallographica, Section E'
_journal_year     2014
_journal_volume     70
_journal_issue      3
_journal_page_first     o326
_journal_page_last     o327
_journal_paper_category     QO
_journal_paper_doi     10.1107/S1600536814003559
_journal_coeditor_code     ZL2578
_publ_contact_author_name     'Essid Manel'
_publ_contact_author_address
;
Laboratoire de Chimie des Mat\'eriaux
Facult\'e des Sciences de Bizerte
7021 Zarzouna Bizerte
Tunisia
;
_publ_contact_author_email     essidmanel@voila.fr
_publ_contact_author_fax     '216 72 590 566'
_publ_contact_author_phone     '216 72 591 906'
_publ_section_title
;
1-Methylpiperazine-1,4-dium bis(hydrogen oxalate)
;
loop_
    _publ_author_name
    _publ_author_footnote
    _publ_author_address
    'Essid, Manel' .
;
Laboratoire de Chimie des Mat\'eriaux
Facult\'e des Sciences de Bizerte
7021 Zarzouna Bizerte
Tunisia
;
    'Marouani, Houda' .
;
Laboratoire de Chimie des Mat\'eriaux
Facult\'e des Sciences de Bizerte
7021 Zarzouna Bizerte
Tunisia
;
    'Rzaigui, Mohamed' .
;
Laboratoire de Chimie des Mat\'eriaux
Facult\'e des Sciences de Bizerte
7021 Zarzouna Bizerte
Tunisia
;
_chemical_name_systematic
;
1-Methylpiperazine-1,4-dium bis(hydrogen oxalate)
;
_chemical_name_common     ?
_chemical_formula_moiety     'C5 H14 N2 2+, 2(C2 H O4 -)'
_chemical_formula_sum     'C9 H16 N2 O8'
_chemical_formula_iupac     'C5 H14 N2 2+, 2C2 H O4 -'
_chemical_formula_weight     280.24
_chemical_melting_point     ?
_symmetry_cell_setting     monoclinic
_symmetry_space_group_name_H-M     'C 2/c'
_symmetry_space_group_name_Hall     '-C 2yc'
loop_
    _symmetry_equiv_pos_as_xyz
    'x, y, z'
    '-x, y, -z+1/2'
    'x+1/2, y+1/2, z'
    '-x+1/2, y+1/2, -z+1/2'
    '-x, -y, -z'
    'x, -y, z-1/2'
    '-x+1/2, -y+1/2, -z'
    'x+1/2, -y+1/2, z-1/2'
_cell_length_a     15.649(2)
_cell_length_b     5.681(3)
_cell_length_c     27.230(2)
_cell_angle_alpha     90.00
_cell_angle_beta     104.05(2)
_cell_angle_gamma     90.00
_cell_volume     2348.4(13)
_cell_formula_units_Z     8
_cell_measurement_reflns_used     25
_cell_measurement_theta_min     9
_cell_measurement_theta_max     11
_cell_measurement_temperature     293
_exptl_crystal_description     prism
_exptl_crystal_colour     colourless
_exptl_crystal_size_max     0.35
_exptl_crystal_size_mid     0.25
_exptl_crystal_size_min     0.15
_exptl_crystal_density_diffrn     1.585
_exptl_crystal_density_meas     ?
_exptl_crystal_density_method     'not measured'
_exptl_crystal_F_000     1184
_exptl_absorpt_coefficient_mu     0.084
_exptl_absorpt_correction_type     none
_exptl_special_details     ?
_diffrn_ambient_temperature     293
_diffrn_radiation_type     AgK\a
_diffrn_radiation_wavelength     0.56083
_diffrn_radiation_source     'fine-focus sealed tube'
_diffrn_radiation_monochromator     graphite
_diffrn_measurement_device_type     'Enraf--Nonius CAD-4'
_diffrn_measurement_device     '\k-geometry diffractometer'
_diffrn_measurement_method     'non-profiled omega scans'
_diffrn_reflns_number     7879
_diffrn_reflns_av_R_equivalents     0.0271
_diffrn_reflns_av_sigmaI/netI     0.0332
_diffrn_reflns_theta_min     2.12
_diffrn_reflns_theta_max     27.96
_diffrn_reflns_theta_full     27.96
_diffrn_measured_fraction_theta_max     0.999
_diffrn_measured_fraction_theta_full     0.999
_diffrn_reflns_limit_h_min     -26
_diffrn_reflns_limit_h_max     25
_diffrn_reflns_limit_k_min     -2
_diffrn_reflns_limit_k_max     9
_diffrn_reflns_limit_l_min     -1
_diffrn_reflns_limit_l_max     45
_diffrn_standards_number     2
_diffrn_standards_interval_time     120
_diffrn_standards_decay_%     0
loop_
    _diffrn_standard_refln_index_h
    _diffrn_standard_refln_index_k
    _diffrn_standard_refln_index_l
    5 -3 -6
    -4 -2 14
_refine_special_details
;
Refinement of <i>F</i>^2^ against ALL reflections. The weighted <i>R</i>-factor
<i>wR</i> and goodness of fit <i>S</i> are based on <i>F</i>^2^, conventional
<i>R</i>-factors <i>R</i> are based on <i>F</i>, with <i>F</i> set to zero for
negative <i>F</i>^2^. The threshold expression of <i>F</i>^2^ >
\s(<i>F</i>^2^) is used only for calculating <i>R</i>-factors(gt) <i>etc</i>.
and is not relevant to the choice of reflections for refinement.
<i>R</i>-factors based on <i>F</i>^2^ are statistically about twice as large
as those based on <i>F</i>, and <i>R</i>- factors based on ALL data will be
even larger.
;
_reflns_number_total     5758
_reflns_number_gt     3621
_reflns_threshold_expression     I>2sigma(I)
_refine_ls_structure_factor_coef     Fsqd
_refine_ls_matrix_type     full
_refine_ls_R_factor_all     0.0950
_refine_ls_R_factor_gt     0.0519
_refine_ls_wR_factor_gt     0.1375
_refine_ls_wR_factor_ref     0.1617
_refine_ls_goodness_of_fit_ref     1.005
_refine_ls_restrained_S_all     1.005
_refine_ls_number_reflns     5757
_refine_ls_number_parameters     175
_refine_ls_number_restraints     0
_refine_ls_hydrogen_treatment     constr
_refine_ls_weighting_scheme     calc
_refine_ls_weighting_details
         'calc w=1/[\s^2^(Fo^2^)+(0.0887P)^2^+0.6525P] where P=(Fo^2^+2Fc^2^)/3'
_atom_sites_solution_hydrogens     geom
_atom_sites_solution_primary     direct
_atom_sites_solution_secondary     difmap
_refine_ls_shift/su_max     0.006
_refine_ls_shift/su_mean     0.001
_refine_diff_density_max     0.408
_refine_diff_density_min     -0.403
_refine_ls_extinction_method     none
_refine_ls_extinction_coef     ?
loop_
    _atom_type_symbol
    _atom_type_description
    _atom_type_scat_dispersion_real
    _atom_type_scat_dispersion_imag
    _atom_type_scat_source
    'C' 'C' 0.0015 0.0009
                         'International Tables Vol C Tables 4.2.6.8 and 6.1.1.4'
    'H' 'H' 0.0000 0.0000
                         'International Tables Vol C Tables 4.2.6.8 and 6.1.1.4'
    'N' 'N' 0.0030 0.0019
                         'International Tables Vol C Tables 4.2.6.8 and 6.1.1.4'
    'O' 'O' 0.0056 0.0036
                         'International Tables Vol C Tables 4.2.6.8 and 6.1.1.4'
_computing_data_collection     'CAD-4 EXPRESS (Enraf--Nonius, 1994)'
_computing_cell_refinement     'CAD-4 EXPRESS (Enraf--Nonius, 1994)'
_computing_data_reduction     'XCAD4 (Harms & Wocadlo, 1995)'
_computing_structure_solution     'SHELXS86 (Sheldrick, 2008)'
_computing_structure_refinement     'SHELXL97 (Sheldrick, 2008)'
_computing_molecular_graphics
;ORTEP-3 for Windows (Farrugia, 2012)
and DIAMOND (Brandenburg & Putz, 2005)
;
_computing_publication_material     'WinGX (Farrugia, 2012)'
loop_
    _atom_site_type_symbol
    _atom_site_label
    _atom_site_fract_x
    _atom_site_fract_y
    _atom_site_fract_z
    _atom_site_U_iso_or_equiv
    _atom_site_adp_type
    _atom_site_calc_flag
    _atom_site_refinement_flags
    _atom_site_occupancy
    _atom_site_symmetry_multiplicity
    _atom_site_disorder_assembly
    _atom_site_disorder_group
    O O5 0.26348(5) 0.43588(15) 0.19137(4) 0.02858(19) Uani d . 1 1 . .
    H H5 0.2892 0.3099 0.1980 0.043 Uiso calc R 1 1 . .
    O O6 0.39346(6) 0.58784(19) 0.23195(5) 0.0436(3) Uani d . 1 1 . .
    O O7 0.19490(5) 0.86264(16) 0.17619(4) 0.02856(19) Uani d . 1 1 . .
    O O8 0.32494(5) 1.02361(15) 0.21317(4) 0.02746(18) Uani d . 1 1 . .
    C C8 0.27389(6) 0.85255(19) 0.19799(4) 0.02018(18) Uani d . 1 1 . .
    C C9 0.31747(7) 0.60820(19) 0.20900(4) 0.02266(19) Uani d . 1 1 . .
    O O1 0.12751(6) -0.01254(18) 0.05548(4) 0.0373(2) Uani d . 1 1 . .
    O O2 0.26291(6) 0.13819(16) 0.08184(4) 0.0348(2) Uani d . 1 1 . .
    H H2 0.2366 0.2642 0.0780 0.052 Uiso calc R 1 1 . .
    O O3 0.20184(6) -0.45041(16) 0.06515(4) 0.0331(2) Uani d . 1 1 . .
    O O4 0.33311(5) -0.28288(16) 0.09557(4) 0.0334(2) Uani d . 1 1 . .
    C C6 0.20627(7) -0.03411(19) 0.07029(5) 0.0231(2) Uani d . 1 1 . .
    C C7 0.25214(7) -0.27840(19) 0.07768(4) 0.02206(19) Uani d . 1 1 . .
    N N1 0.45019(6) 0.07065(18) 0.09040(4) 0.02256(18) Uani d . 1 1 . .
    H H1 0.4022 -0.0041 0.0963 0.027 Uiso calc R 1 1 . .
    N N2 0.57669(6) 0.01455(19) 0.18579(4) 0.0264(2) Uani d . 1 1 . .
    H H2C 0.5933 -0.0381 0.2179 0.032 Uiso calc R 1 1 . .
    H H2D 0.6228 0.0897 0.1786 0.032 Uiso calc R 1 1 . .
    C C1 0.42704(10) 0.1657(3) 0.03769(5) 0.0418(3) Uani d . 1 1 . .
    H H1A 0.3819 0.2830 0.0347 0.063 Uiso calc R 1 1 . .
    H H1B 0.4060 0.0401 0.0143 0.063 Uiso calc R 1 1 . .
    H H1C 0.4783 0.2351 0.0302 0.063 Uiso calc R 1 1 . .
    C C2 0.47453(7) 0.2672(2) 0.12710(5) 0.0261(2) Uani d . 1 1 . .
    H H2A 0.4245 0.3722 0.1237 0.031 Uiso calc R 1 1 . .
    H H2B 0.5225 0.3562 0.1193 0.031 Uiso calc R 1 1 . .
    C C3 0.50225(7) 0.1799(2) 0.18088(5) 0.0270(2) Uani d . 1 1 . .
    H H3A 0.5198 0.3118 0.2037 0.032 Uiso calc R 1 1 . .
    H H3B 0.4532 0.1011 0.1899 0.032 Uiso calc R 1 1 . .
    C C4 0.55098(8) -0.1872(2) 0.15092(5) 0.0298(2) Uani d . 1 1 . .
    H H4A 0.5024 -0.2710 0.1593 0.036 Uiso calc R 1 1 . .
    H H4B 0.6002 -0.2952 0.1547 0.036 Uiso calc R 1 1 . .
    C C5 0.52395(7) -0.1014(2) 0.09704(5) 0.0284(2) Uani d . 1 1 . .
    H H5A 0.5739 -0.0274 0.0881 0.034 Uiso calc R 1 1 . .
    H H5B 0.5057 -0.2342 0.0746 0.034 Uiso calc R 1 1 . .
loop_
    _atom_site_aniso_label
    _atom_site_aniso_U_11
    _atom_site_aniso_U_22
    _atom_site_aniso_U_33
    _atom_site_aniso_U_12
    _atom_site_aniso_U_13
    _atom_site_aniso_U_23
    O5 0.0224(3) 0.0150(3) 0.0441(5) 0.0008(3) -0.0001(3) -0.0021(3)
    O6 0.0219(4) 0.0272(5) 0.0706(7) 0.0024(3) -0.0106(4) 0.0053(5)
    O7 0.0187(3) 0.0206(4) 0.0417(5) 0.0014(3) -0.0019(3) 0.0026(3)
    O8 0.0244(4) 0.0164(3) 0.0378(5) -0.0035(3) 0.0001(3) -0.0013(3)
    C8 0.0195(4) 0.0160(4) 0.0237(4) 0.0000(3) 0.0026(3) 0.0004(3)
    C9 0.0187(4) 0.0172(4) 0.0299(5) 0.0003(3) 0.0016(3) 0.0008(4)
    O1 0.0189(4) 0.0270(5) 0.0608(6) 0.0032(3) -0.0003(4) 0.0064(4)
    O2 0.0218(4) 0.0144(3) 0.0647(6) -0.0003(3) 0.0039(4) -0.0006(4)
    O3 0.0243(4) 0.0166(4) 0.0532(6) -0.0030(3) -0.0006(4) -0.0024(4)
    O4 0.0180(3) 0.0194(4) 0.0588(6) 0.0012(3) 0.0011(3) 0.0037(4)
    C6 0.0204(4) 0.0166(4) 0.0308(5) 0.0008(3) 0.0032(4) 0.0021(4)
    C7 0.0196(4) 0.0146(4) 0.0304(5) -0.0001(3) 0.0029(3) 0.0002(4)
    N1 0.0172(3) 0.0229(4) 0.0255(4) -0.0018(3) 0.0012(3) 0.0008(3)
    N2 0.0183(4) 0.0270(5) 0.0298(5) -0.0009(3) -0.0022(3) 0.0022(4)
    C1 0.0363(6) 0.0563(10) 0.0291(6) -0.0029(7) 0.0009(5) 0.0108(6)
    C2 0.0234(4) 0.0174(4) 0.0347(6) 0.0014(4) 0.0018(4) -0.0006(4)
    C3 0.0220(4) 0.0276(5) 0.0298(5) 0.0005(4) 0.0034(4) -0.0054(4)
    C4 0.0229(5) 0.0185(5) 0.0437(7) 0.0031(4) -0.0006(4) 0.0006(5)
    C5 0.0221(4) 0.0259(5) 0.0367(6) 0.0013(4) 0.0061(4) -0.0075(5)
_geom_special_details
;
All e.s.d.'s (except the e.s.d. in the dihedral angle between two l.s. planes)
are estimated using the full covariance matrix. The cell e.s.d.'s are taken
into account individually in the estimation of e.s.d.'s in distances, angles
and torsion angles; correlations between e.s.d.'s in cell parameters are only
used when they are defined by crystal symmetry. An approximate (isotropic)
treatment of cell e.s.d.'s is used for estimating e.s.d.'s involving l.s.
planes.
;
loop_
    _geom_bond_atom_site_label_1
    _geom_bond_atom_site_label_2
    _geom_bond_site_symmetry_2
    _geom_bond_distance
    _geom_bond_publ_flag
    O5 C9 . 1.3061(14) ?
    O5 H5 . 0.8200 ?
    O6 C9 . 1.2070(13) ?
    O7 C8 . 1.2358(12) ?
    O8 C8 . 1.2622(13) ?
    C8 C9 . 1.5437(16) ?
    O1 C6 . 1.2063(13) ?
    O2 C6 . 1.3067(14) ?
    O2 H2 . 0.8200 ?
    O3 C7 . 1.2493(14) ?
    O4 C7 . 1.2424(13) ?
    C6 C7 . 1.5530(16) ?
    N1 C2 . 1.4854(16) ?
    N1 C5 . 1.4897(15) ?
    N1 C1 . 1.4934(17) ?
    N1 H1 . 0.9100 ?
    N2 C3 . 1.4770(15) ?
    N2 C4 . 1.4805(17) ?
    N2 H2C . 0.9000 ?
    N2 H2D . 0.9000 ?
    C1 H1A . 0.9600 ?
    C1 H1B . 0.9600 ?
    C1 H1C . 0.9600 ?
    C2 C3 . 1.5068(18) ?
    C2 H2A . 0.9700 ?
    C2 H2B . 0.9700 ?
    C3 H3A . 0.9700 ?
    C3 H3B . 0.9700 ?
    C4 C5 . 1.5059(19) ?
    C4 H4A . 0.9700 ?
    C4 H4B . 0.9700 ?
    C5 H5A . 0.9700 ?
    C5 H5B . 0.9700 ?
loop_
    _geom_angle_atom_site_label_1
    _geom_angle_atom_site_label_2
    _geom_angle_atom_site_label_3
    _geom_angle_site_symmetry_1
    _geom_angle_site_symmetry_3
    _geom_angle
    _geom_angle_publ_flag
    C9 O5 H5 . . 109.5 ?
    O7 C8 O8 . . 126.96(10) ?
    O7 C8 C9 . . 118.57(9) ?
    O8 C8 C9 . . 114.46(9) ?
    O6 C9 O5 . . 125.91(11) ?
    O6 C9 C8 . . 121.33(10) ?
    O5 C9 C8 . . 112.75(9) ?
    C6 O2 H2 . . 109.5 ?
    O1 C6 O2 . . 125.63(11) ?
    O1 C6 C7 . . 122.46(10) ?
    O2 C6 C7 . . 111.90(9) ?
    O4 C7 O3 . . 127.31(10) ?
    O4 C7 C6 . . 117.67(9) ?
    O3 C7 C6 . . 115.01(9) ?
    C2 N1 C5 . . 110.32(9) ?
    C2 N1 C1 . . 109.73(11) ?
    C5 N1 C1 . . 110.72(11) ?
    C2 N1 H1 . . 108.7 ?
    C5 N1 H1 . . 108.7 ?
    C1 N1 H1 . . 108.7 ?
    C3 N2 C4 . . 110.41(9) ?
    C3 N2 H2C . . 109.6 ?
    C4 N2 H2C . . 109.6 ?
    C3 N2 H2D . . 109.6 ?
    C4 N2 H2D . . 109.6 ?
    H2C N2 H2D . . 108.1 ?
    N1 C1 H1A . . 109.5 ?
    N1 C1 H1B . . 109.5 ?
    H1A C1 H1B . . 109.5 ?
    N1 C1 H1C . . 109.5 ?
    H1A C1 H1C . . 109.5 ?
    H1B C1 H1C . . 109.5 ?
    N1 C2 C3 . . 111.87(10) ?
    N1 C2 H2A . . 109.2 ?
    C3 C2 H2A . . 109.2 ?
    N1 C2 H2B . . 109.2 ?
    C3 C2 H2B . . 109.2 ?
    H2A C2 H2B . . 107.9 ?
    N2 C3 C2 . . 109.40(10) ?
    N2 C3 H3A . . 109.8 ?
    C2 C3 H3A . . 109.8 ?
    N2 C3 H3B . . 109.8 ?
    C2 C3 H3B . . 109.8 ?
    H3A C3 H3B . . 108.2 ?
    N2 C4 C5 . . 110.04(10) ?
    N2 C4 H4A . . 109.7 ?
    C5 C4 H4A . . 109.7 ?
    N2 C4 H4B . . 109.7 ?
    C5 C4 H4B . . 109.7 ?
    H4A C4 H4B . . 108.2 ?
    N1 C5 C4 . . 110.90(10) ?
    N1 C5 H5A . . 109.5 ?
    C4 C5 H5A . . 109.5 ?
    N1 C5 H5B . . 109.5 ?
    C4 C5 H5B . . 109.5 ?
    H5A C5 H5B . . 108.0 ?
loop_
    _geom_hbond_atom_site_label_D
    _geom_hbond_atom_site_label_H
    _geom_hbond_atom_site_label_A
    _geom_hbond_site_symmetry_A
    _geom_hbond_distance_DH
    _geom_hbond_distance_HA
    _geom_hbond_distance_DA
    _geom_hbond_angle_DHA
    O2 H2 O3 1_565 0.82 1.72 2.5242(17) 166.9
    O5 H5 O8 1_545 0.82 1.74 2.5467(16) 169.3
    N1 H1 O4 . 0.91 1.92 2.7452(15) 150.7
    N1 H1 O2 . 0.91 2.27 2.9085(13) 127.0
    N2 H2C O8 2_645 0.90 2.03 2.8080(14) 144.0
    N2 H2C O6 2_645 0.90 2.51 3.2564(19) 140.9
    N2 H2D O7 3_545 0.90 1.93 2.7633(16) 153.6
    N2 H2D O5 3_545 0.90 2.32 2.9243(13) 124.9
    C1 H1B O3 7_545 0.96 2.45 3.2653(19) 142.3
    C2 H2A O4 1_565 0.97 2.44 3.3533(18) 157.2
    C3 H3A O6 2_655 0.97 2.49 3.4334(18) 163.3
    C3 H3B O8 1_545 0.97 2.29 3.2319(15) 163.6
    C4 H4B O7 3_535 0.97 2.43 3.3665(18) 162.6
    C5 H5A O3 3 0.97 2.28 3.2269(16) 165.4
