# Supplementary material for: 1-Methyl­piperazine-1,4-dium bis­(hydrogen oxalate)
Source: Acta Crystallogr Sect E Struct Rep Online. 2014 Feb 22;70(Pt 3):o326–7. doi: 10.1107/S1600536814003559 (PMC3998474; doi:10.1107/S1600536814003559)
Supplement: Supplementary file 2 [file e-70-0o326-Isup2.hkl]

#
# h,k,l, Fc-squared, Fo-squared, sigma(Fo-squared) and status flag
#
data_I
_shelx_title ' cad4h in C 2/c'
_shelx_refln_list_code          4
_shelx_F_calc_maximum      392.83
_exptl_crystal_F_000      1184.00
_reflns_d_resolution_high  0.5981
 
loop_
 _symmetry_equiv_pos_as_xyz
 'x, y, z'
 '-x, y, -z+1/2'
 'x+1/2, y+1/2, z'
 '-x+1/2, y+1/2, -z+1/2'
 '-x, -y, -z'
 'x, -y, z-1/2'
 '-x+1/2, -y+1/2, -z'
 'x+1/2, -y+1/2, z-1/2'
 
_cell_length_a    15.6490
_cell_length_b     5.6812
_cell_length_c    27.2296
_cell_angle_alpha  90.000
_cell_angle_beta  104.054
_cell_angle_gamma  90.000
 
_shelx_F_squared_multiplier     1.000
 
loop_
 _refln_index_h
 _refln_index_k
 _refln_index_l
 _refln_F_squared_calc
 _refln_F_squared_meas
 _refln_F_squared_sigma
 _refln_observed_status
   2   0   0    12751.09    11631.63    110.54 o
   4   0   0    25979.86    19700.68    400.97 o
   6   0   0     1089.98      718.34      7.17 o
   8   0   0      893.51      838.71      7.16 o
  10   0   0      272.23      230.78     11.96 o
  12   0   0      193.23      112.56      5.20 o
  14   0   0     1190.34      913.86     10.95 o
  16   0   0     1125.13      891.94     12.30 o
  18   0   0        3.63       -5.37     12.57 o
  20   0   0       19.72       17.57      7.20 o
  22   0   0       15.14       23.85      9.50 o
  24   0   0       44.97       54.09     14.96 o
   1   1   0    11286.95     9557.48    112.95 o
   3   1   0    15868.30    15195.64    188.74 o
   5   1   0     1310.43     2098.63     32.14 o
   7   1   0     4474.22     5471.51     53.52 o
   9   1   0     5026.01     5690.63     55.51 o
  11   1   0       30.14       32.23      2.92 o
  13   1   0     1338.06     1292.95      8.60 o
  15   1   0       13.47       16.97      5.15 o
  17   1   0        0.41       -2.47      7.28 o
  19   1   0        2.84        4.99      6.20 o
  21   1   0       10.14       21.42      6.16 o
  23   1   0       51.32       40.47      7.77 o
  25   1   0        0.03        2.87      8.46 o
   0   2   0     8578.34     8826.77     24.81 o
   2   2   0     4334.64     4982.51     53.29 o
   4   2   0     8598.36     9059.45     48.27 o
   6   2   0     1624.02     1933.93     23.30 o
   8   2   0     1351.14     1635.51     17.50 o
  10   2   0     1415.08     1381.38     21.81 o
  12   2   0     1753.69     1909.08     31.07 o
  14   2   0      120.72      149.97      7.78 o
  16   2   0       88.97       95.38      5.29 o
  18   2   0       52.41       60.49      5.38 o
  20   2   0       66.90       77.62      9.95 o
  22   2   0        6.93       10.92      8.18 o
  24   2   0        8.37        1.42      8.77 o
   1   3   0       18.88       17.65      3.74 o
   3   3   0     4347.68     4472.20    123.06 o
   5   3   0      512.74      478.87     18.13 o
   7   3   0      139.76      214.40     13.14 o
   9   3   0     4579.50     4609.19    137.52 o
  11   3   0     5226.46     5471.58    157.94 o
  13   3   0      844.45      867.63     20.33 o
  15   3   0       25.16       22.27      6.80 o
  17   3   0      330.15      342.31     19.35 o
  19   3   0       11.07       10.10     13.97 o
  21   3   0       87.07       94.68      9.85 o
  23   3   0        9.95        5.75     13.84 o
   0   4   0      134.76      130.26      7.07 o
   2   4   0      229.76      264.14      5.85 o
   4   4   0     1674.67     1681.31     24.54 o
   6   4   0      582.26      721.66     10.80 o
   8   4   0        1.84       -8.03      8.67 o
  10   4   0      204.55      133.66      6.68 o
  12   4   0       55.32       60.36      7.54 o
  14   4   0       49.31       81.45      7.07 o
  16   4   0        6.16        6.38     10.27 o
  18   4   0       29.02       41.07      8.78 o
  20   4   0       82.74       92.12     13.03 o
  22   4   0      158.66      203.93     11.95 o
   1   5   0      115.72      106.24      6.64 o
   3   5   0       57.64       52.19     13.31 o
   5   5   0       55.99       78.27      5.77 o
   7   5   0      638.27      538.01      9.60 o
   9   5   0       27.34       22.94     14.83 o
  11   5   0     1107.94     1170.08     48.89 o
  13   5   0        8.19       -8.24     11.35 o
  15   5   0       38.13       28.65     15.96 o
  17   5   0      161.11      177.87     10.73 o
  19   5   0       15.36       16.72     13.18 o
  21   5   0      136.43      158.06     11.86 o
   0   6   0        9.23       10.60     12.45 o
   2   6   0       22.15       32.00      5.84 o
   4   6   0       87.94       84.64      6.59 o
   6   6   0        1.40       18.10      7.76 o
   8   6   0       52.66       29.49      7.24 o
  10   6   0       32.28       36.76     18.24 o
  12   6   0       13.02       10.50     11.44 o
  14   6   0      773.34      807.05     43.87 o
  16   6   0       83.06      103.93      9.68 o
  18   6   0       23.97        3.04     11.28 o
   1   7   0       17.06       11.11     10.29 o
   3   7   0       83.81       90.39     18.16 o
   5   7   0        6.20        6.91      8.47 o
   7   7   0       26.24       34.23      7.53 o
   9   7   0      145.46      155.87      9.79 o
  11   7   0        4.46       -7.53     13.73 o
  13   7   0     1094.23     1102.65     30.55 o
  15   7   0     1047.56     1112.50     30.94 o
  17   7   0      211.82      227.89     13.00 o
   0   8   0       10.94       11.81     11.71 o
   2   8   0       92.87       67.14     41.95 o
   4   8   0       42.67       39.17     26.81 o
   6   8   0       29.17       29.43      9.02 o
   8   8   0        8.32       14.62      9.50 o
  10   8   0       10.85       -1.10     13.23 o
  12   8   0       38.52       54.05     11.32 o
   1   9   0      165.23      165.58     11.41 o
   3   9   0       54.89       60.60     10.73 o
   5   9   0       96.15      104.78     11.76 o
   7   9   0        1.46      -10.05     19.96 o
 -25   1   1       12.81       14.89      9.09 o
 -23   1   1        4.63       16.87      7.21 o
 -21   1   1        2.26        3.07      8.13 o
 -19   1   1       26.22       27.92      5.32 o
 -17   1   1       62.25       40.39      7.47 o
 -15   1   1     1063.66      951.94     10.67 o
 -13   1   1       23.62       13.26      5.43 o
 -11   1   1       30.01       27.22      2.86 o
  -9   1   1     3445.75     3912.59     36.79 o
  -7   1   1      264.53      313.52      5.08 o
  -5   1   1    31228.97    30954.81    259.20 o
  -3   1   1    22563.40    20267.56    201.52 o
  -1   1   1      470.24      699.73      7.12 o
   1   1   1     3374.39     3689.52     28.61 o
   3   1   1     2170.02     2328.45     37.19 o
   5   1   1     2343.05     2627.36     40.08 o
   7   1   1        0.01        1.83      2.47 o
   9   1   1       84.74      117.51      6.67 o
  11   1   1        7.61        0.55      3.68 o
  13   1   1      154.27      152.39      4.79 o
  15   1   1      325.43      319.56      6.37 o
  17   1   1       68.95       65.60      4.83 o
  19   1   1      145.51      153.48     10.38 o
  21   1   1      203.78      213.21      7.31 o
  23   1   1      208.45      218.34      8.28 o
  25   1   1      290.79      308.28     12.59 o
 -24   2   1       22.47       17.56      8.94 o
 -22   2   1       65.62       64.12      6.85 o
 -20   2   1       10.03        0.93      7.52 o
 -18   2   1      473.05      461.10     13.90 o
 -16   2   1        3.23        3.79      6.60 o
 -14   2   1      337.66      386.43      6.39 o
 -12   2   1      690.11      692.53      9.73 o
 -10   2   1      108.09      144.95      3.82 o
  -8   2   1      595.06      699.34      7.06 o
  -6   2   1     3793.44     4810.35     57.89 o
  -4   2   1     1823.88     2046.08     14.69 o
  -2   2   1    12929.18    12645.91     81.14 o
   0   2   1      774.26      840.50      7.30 o
   2   2   1     1432.47     1666.04     18.33 o
   4   2   1     9651.33     9884.53    163.32 o
   6   2   1     1142.98     1382.53     20.46 o
   8   2   1      247.50      323.36      7.37 o
  10   2   1      270.93      284.74      7.13 o
  12   2   1     1060.91     1151.84     18.91 o
  14   2   1      245.92      256.62      7.40 o
  16   2   1      655.40      684.96      8.29 o
  18   2   1       42.83       30.66      5.42 o
  20   2   1       69.55       66.58      6.36 o
  22   2   1        0.70       -3.48      8.46 o
  24   2   1       40.77       48.70      7.81 o
 -23   3   1       19.95       -9.37     14.21 o
 -21   3   1       83.88       83.01      9.88 o
 -19   3   1       38.01       33.58     20.87 o
 -17   3   1        3.79       12.37      7.23 o
 -15   3   1       36.34       50.22     10.05 o
 -13   3   1     1811.57     1804.15     67.18 o
 -11   3   1     5358.75     5622.71    265.23 o
  -9   3   1      357.51      424.53     17.72 o
  -7   3   1     2570.93     2901.14    112.17 o
  -5   3   1     5317.93     5926.61    170.06 o
  -3   3   1     2161.59     2368.28     14.86 o
  -1   3   1       66.10       89.20      3.45 o
   1   3   1      140.12      166.66      4.06 o
   3   3   1     1160.76     1218.55      9.29 o
   5   3   1       64.51       42.93      3.88 o
   7   3   1      745.58     1004.31     22.23 o
   9   3   1     4811.07     4843.52     46.15 o
  11   3   1      853.60      949.04     47.41 o
  13   3   1      102.58      101.59      7.19 o
  15   3   1      424.92      485.24     14.78 o
  17   3   1      289.31      310.11     11.93 o
  19   3   1       15.65       11.86     10.60 o
  21   3   1       87.18       89.29      9.83 o
  23   3   1        0.00       21.75      9.75 o
 -22   4   1        2.89       -9.04     14.59 o
 -20   4   1       11.66       10.13     10.86 o
 -18   4   1        0.43       -0.66     11.57 o
 -16   4   1        0.80       -7.96     10.62 o
 -14   4   1      352.72      410.65     12.59 o
 -12   4   1      278.89      261.82      9.58 o
 -10   4   1      898.76      834.74     28.03 o
  -8   4   1     1133.06     1039.79     16.09 o
  -6   4   1       55.04       91.57      5.22 o
  -4   4   1       63.35       68.67      4.68 o
  -2   4   1       80.94       91.17      5.03 o
   0   4   1      673.99      677.15     13.50 o
   2   4   1      812.07      859.47      9.08 o
   4   4   1     3635.04     3317.79   1851.50 o
   6   4   1      196.24      232.09      6.43 o
   8   4   1     3730.05     3717.77    146.05 o
  10   4   1       58.74       62.99     15.34 o
  12   4   1     1498.45     1541.49     22.15 o
  14   4   1       27.31       28.50      6.92 o
  16   4   1       14.41       16.80      8.76 o
  18   4   1       82.92      100.44      9.45 o
  20   4   1        4.46      -12.66     14.04 o
  22   4   1       58.71       77.89     10.94 o
 -21   5   1      147.40      154.40     12.62 o
 -19   5   1       23.07       28.16     11.73 o
 -17   5   1       19.62       22.45      9.99 o
 -15   5   1      121.15      120.26     12.37 o
 -13   5   1       85.11       88.92      8.62 o
 -11   5   1      212.73      231.72      9.46 o
  -9   5   1       37.43       49.72      9.16 o
  -7   5   1       28.45       32.99      8.82 o
  -5   5   1      188.18      192.43      9.93 o
  -3   5   1      186.50      148.86     82.57 o
  -1   5   1      492.76      502.91      8.86 o
   1   5   1     2230.18     2076.00     15.50 o
   3   5   1      594.15      495.47      8.88 o
   5   5   1      257.11      201.37      7.27 o
   7   5   1     1406.76     1190.49     13.00 o
   9   5   1      159.81      194.62      7.48 o
  11   5   1      583.68      494.78     11.28 o
  13   5   1        1.60       13.38     11.04 o
  15   5   1       79.99       78.07      9.26 o
  17   5   1      115.56      107.29     12.91 o
  19   5   1      103.74      115.05     10.81 o
  21   5   1       21.49       16.84     23.83 o
 -18   6   1       35.24        2.01     14.05 o
 -16   6   1       71.33       63.36      9.94 o
 -14   6   1        2.37       -9.22     13.19 o
 -12   6   1        0.33       13.01     10.95 o
 -10   6   1        0.23       -1.38     10.05 o
  -8   6   1        7.44        8.55      8.26 o
  -6   6   1       16.41       16.94      7.35 o
  -4   6   1        1.68       -0.77     10.64 o
  -2   6   1        0.26       -1.60      9.30 o
   0   6   1      203.52      224.95      7.65 o
   2   6   1      162.04      176.58     13.07 o
   4   6   1       38.54       15.07      7.48 o
   6   6   1      834.82      732.37     13.18 o
   8   6   1      594.00      538.63     10.99 o
  10   6   1      350.98      363.59     10.41 o
  12   6   1      219.31      243.12     10.07 o
  14   6   1      105.88      104.31     18.98 o
  16   6   1      121.53      111.61     10.46 o
  18   6   1       47.98       46.19     10.31 o
 -17   7   1        2.60      -23.17     23.55 o
 -15   7   1      105.38      104.36     12.67 o
 -13   7   1       32.27       32.64     14.05 o
 -11   7   1        0.75       11.75      8.87 o
  -9   7   1       17.79        4.84     12.33 o
  -7   7   1        8.89        4.94     10.63 o
  -5   7   1      103.44      106.94      8.32 o
  -3   7   1      186.31      185.64      9.67 o
  -1   7   1       30.50       16.58     11.60 o
   1   7   1      553.31      554.75     14.76 o
   3   7   1      506.85      511.19     11.86 o
   5   7   1      249.35      230.57      9.45 o
   7   7   1       23.92       40.99      7.83 o
   9   7   1       18.40        9.37      9.65 o
  11   7   1     1597.00     1694.04     42.06 o
  13   7   1       25.29       13.35     15.66 o
  15   7   1      130.84      132.91     12.89 o
  17   7   1      108.33      110.55     14.89 o
 -12   8   1       22.96       32.49     10.76 o
 -10   8   1        9.55       -3.45     11.35 o
  -8   8   1       33.98       19.43     16.70 o
  -6   8   1       22.95        3.16     13.31 o
  -4   8   1       16.64      -10.16     16.63 o
  -2   8   1      181.77      165.52     10.64 o
   0   8   1       62.29       78.91      8.77 o
   2   8   1      250.88      253.62     10.51 o
   4   8   1       22.42       22.54      9.87 o
   6   8   1       47.83       27.71     13.33 o
   8   8   1       33.98       20.35     24.43 o
  10   8   1       79.24       85.31     12.16 o
  12   8   1       18.98       36.18     10.03 o
  -7   9   1       82.84       82.05     21.47 o
  -5   9   1        0.95       27.75     11.79 o
  -3   9   1      199.53      191.10     12.63 o
  -1   9   1       49.19       61.13     14.95 o
   1   9   1      273.88      271.85     12.67 o
   3   9   1       38.56       50.83     21.56 o
   5   9   1       42.90       56.29     10.56 o
   7   9   1        2.33       -4.20     22.26 o
 -24   0   2      170.11      166.44     15.96 o
 -22   0   2      509.27      502.77     18.23 o
 -20   0   2      230.92      199.53     12.35 o
 -18   0   2     1553.53     1243.97     20.86 o
 -16   0   2     4996.93     4069.07     40.02 o
 -14   0   2     1684.05     1388.24     18.02 o
 -12   0   2        0.05        5.53      8.12 o
 -10   0   2     1335.37     1347.42     14.53 o
  -8   0   2       75.39       81.85      4.66 o
  -6   0   2      809.72      693.37      7.79 o
  -4   0   2      890.69      818.41      8.35 o
  -2   0   2      499.29      480.66      4.76 o
   2   0   2      281.67      318.47      3.67 o
   4   0   2      228.40      191.76      3.98 o
   6   0   2      250.11      297.09      5.83 o
   8   0   2     2829.37     3214.00     27.54 o
  10   0   2     2754.02     2822.81     25.34 o
  12   0   2     5462.36     3955.84     38.39 o
  14   0   2     7897.53     6171.86     52.84 o
  16   0   2     4952.81     3869.39     40.10 o
  18   0   2        0.03       14.76      8.58 o
  20   0   2        2.04        8.00      9.55 o
  22   0   2      257.49      261.34     16.18 o
  24   0   2      460.63      456.56     19.94 o
 -25   1   2       68.21       65.56     11.13 o
 -23   1   2      698.54      645.88     15.21 o
 -21   1   2      428.91      452.37     12.86 o
 -19   1   2       20.41        7.43     10.21 o
 -17   1   2       69.81       61.96      6.82 o
 -15   1   2        8.24        5.38      7.99 o
 -13   1   2       89.38       74.08      5.36 o
 -11   1   2       60.58       68.79      4.60 o
  -9   1   2      371.37      406.01     15.81 o
  -7   1   2     3842.09     4545.77     23.19 o
  -5   1   2     2687.50     3198.41     15.77 o
  -3   1   2      971.08     1037.39      6.70 o
  -1   1   2      427.01      449.06      3.25 o
   1   1   2     1224.12     1425.22     20.93 o
   3   1   2       52.30       37.00      1.90 o
   5   1   2       71.66      135.22      3.19 o
   7   1   2     2362.34     2745.89     33.08 o
   9   1   2     1534.22     1907.22     33.51 o
  11   1   2       51.82       44.76      4.50 o
  13   1   2     2165.46     2291.49     16.13 o
  15   1   2     1061.70     1108.74     12.87 o
  17   1   2       64.29       69.17     11.70 o
  19   1   2        7.96        0.73     10.83 o
  21   1   2      223.91      241.84     31.17 o
  23   1   2      243.57      268.92     12.48 o
 -24   2   2       79.04       79.21     10.30 o
 -22   2   2      213.57      216.48     11.15 o
 -20   2   2      371.67      386.78     11.55 o
 -18   2   2        8.49       10.78     20.40 o
 -16   2   2     1071.58     1129.44     15.18 o
 -14   2   2     1801.33     2036.37     30.30 o
 -12   2   2     3205.77     3430.27     23.19 o
 -10   2   2     1309.72     1403.19     12.98 o
  -8   2   2       32.96       30.89      3.70 o
  -6   2   2     1197.29     1420.82     17.58 o
  -4   2   2      574.02      614.25      7.60 o
  -2   2   2    10565.93    10820.62     28.82 o
   0   2   2     1791.09     1822.36     14.84 o
   2   2   2     1442.04     1522.58      9.90 o
   4   2   2     2386.19     2820.60     78.58 o
   6   2   2      719.19      768.14      7.14 o
   8   2   2      318.43      347.55     12.58 o
  10   2   2      192.32      198.51      6.44 o
  12   2   2     5230.87     5491.45     40.67 o
  14   2   2      270.26      305.96      8.35 o
  16   2   2      913.86     1028.18     13.68 o
  18   2   2       37.85       20.35      9.27 o
  20   2   2       23.62       43.49     29.03 o
  22   2   2      432.00      501.52     26.79 o
  24   2   2      266.19      289.09     13.20 o
 -23   3   2        5.79       19.65     13.44 o
 -21   3   2       25.36       25.48     12.97 o
 -19   3   2      209.12      225.55     14.70 o
 -17   3   2      128.74      152.75     12.37 o
 -15   3   2       20.54       32.14      9.26 o
 -13   3   2       49.45       36.99      9.65 o
 -11   3   2      607.00      694.63     14.86 o
  -9   3   2      155.44      117.10      7.98 o
  -7   3   2      866.54     1034.21     13.55 o
  -5   3   2     3507.93     4069.19     33.13 o
  -3   3   2       34.21       31.11      5.01 o
  -1   3   2      961.43      959.23     10.89 o
   1   3   2     3106.03     3453.24     28.27 o
   3   3   2    10623.73    10829.33     51.44 o
   5   3   2      826.43      969.08     12.43 o
   7   3   2     2476.43     2692.85     25.96 o
   9   3   2     2367.95     2482.96     24.58 o
  11   3   2      222.78      254.87     10.84 o
  13   3   2      270.64      255.05     11.73 o
  15   3   2      710.13      740.46     16.80 o
  17   3   2       74.88       85.35     11.48 o
  19   3   2      654.18      792.62     21.38 o
  21   3   2      116.77      120.82     14.95 o
  23   3   2        0.88        4.23     19.83 o
 -22   4   2        1.53       -8.25     21.01 o
 -20   4   2        3.51        2.95     18.93 o
 -18   4   2       34.61       41.17     11.83 o
 -16   4   2       16.92       26.41     10.31 o
 -14   4   2      162.21      190.89     12.60 o
 -12   4   2     3554.29     3704.09     39.28 o
 -10   4   2     1088.46      923.68     16.41 o
  -8   4   2     1358.11     1303.10     17.63 o
  -6   4   2        0.98        8.43      8.89 o
  -4   4   2        6.49       20.93      6.06 o
  -2   4   2      600.53      589.81     10.97 o
   0   4   2     1706.27     1429.77     15.69 o
   2   4   2     1592.56     1554.05     16.62 o
   4   4   2      404.95      485.80     11.07 o
   6   4   2      308.78      436.05     10.64 o
   8   4   2     3773.73     3662.40     34.88 o
  10   4   2      140.85      162.44      9.71 o
  12   4   2       99.64      127.27     11.22 o
  14   4   2       18.45       -1.63     14.51 o
  16   4   2      106.58       64.59     12.60 o
  18   4   2       30.73       62.26     11.92 o
  20   4   2      201.12      228.09     15.94 o
  22   4   2        2.91        1.69     20.64 o
 -21   5   2       22.61       -9.28     21.48 o
 -19   5   2        2.20      -14.47     20.27 o
 -17   5   2      452.62      478.68     19.71 o
 -15   5   2        1.11      -18.35     18.35 o
 -13   5   2       43.56       48.31     12.56 o
 -11   5   2     1278.33     1317.12     21.42 o
  -9   5   2        3.47        4.21     11.34 o
  -7   5   2      121.18      108.30      9.05 o
  -5   5   2      231.70      232.83     10.25 o
  -3   5   2     1216.92     1199.37     17.63 o
  -1   5   2     1382.63     1369.94     18.66 o
   1   5   2     3194.53     3179.34     32.99 o
   3   5   2      938.26      975.43     16.10 o
   5   5   2     1417.33     1429.70     19.26 o
   7   5   2       71.70       77.50      8.89 o
   9   5   2       16.57        1.92     12.25 o
  11   5   2      175.13      189.10     12.51 o
  13   5   2       51.27       45.23     11.98 o
  15   5   2       98.96       90.47     13.81 o
  17   5   2       80.04       77.48     14.27 o
  19   5   2       68.39       87.79     14.89 o
  21   5   2       81.19      102.32     16.33 o
 -18   6   2        5.24      -20.29     20.29 o
 -16   6   2        0.21       -1.46     17.63 o
 -14   6   2      309.67      312.16     16.14 o
 -12   6   2       59.87       79.07     12.10 o
 -10   6   2        1.49        5.17     13.73 o
  -8   6   2      606.84      576.04     16.51 o
  -6   6   2       34.02       44.29      9.59 o
  -4   6   2        7.99        6.78     12.37 o
  -2   6   2      228.41      215.74     11.05 o
   0   6   2        5.18        7.98     12.10 o
   2   6   2      822.12      816.49     16.51 o
   4   6   2      868.68      767.26     16.82 o
   6   6   2      525.38      483.28     15.32 o
   8   6   2       81.70      103.41     10.58 o
  10   6   2       13.07       10.27     10.76 o
  12   6   2       25.42       46.00     10.80 o
  14   6   2       15.90       15.55     12.62 o
  16   6   2       19.88       32.45     13.81 o
  18   6   2        3.67      -20.31     20.31 o
 -17   7   2       79.71       33.75     18.10 o
 -15   7   2       61.50      -16.82     26.20 o
 -13   7   2      276.76      292.00     17.61 o
 -11   7   2       53.62       45.17     13.28 o
  -9   7   2      598.75      583.46     19.07 o
  -7   7   2       80.95       77.60     11.63 o
  -5   7   2       23.41       14.91     16.41 o
  -3   7   2     1228.81     1200.94     22.62 o
  -1   7   2     3301.23     3203.82     34.31 o
   1   7   2     1093.50     1053.49     21.67 o
   3   7   2      524.00      488.95     16.74 o
   5   7   2      144.30      169.86     12.41 o
   7   7   2        1.61        8.18     15.42 o
   9   7   2       25.16        3.98     18.06 o
  11   7   2       52.33        7.79     22.80 o
  13   7   2      168.99      152.24     16.60 o
  15   7   2        3.27      -18.00     21.71 o
 -12   8   2        1.21      -20.51     20.51 o
 -10   8   2      124.48      132.32     16.04 o
  -8   8   2      424.49      415.72     19.36 o
  -6   8   2      291.21      313.27     16.33 o
  -4   8   2       81.90       90.10     13.22 o
  -2   8   2       16.67       12.76     12.60 o
   0   8   2        5.00       17.50     11.61 o
   2   8   2        8.49       16.62     11.34 o
   4   8   2        4.70      -14.82     17.07 o
   6   8   2        2.18        0.72     18.20 o
   8   8   2      606.72      636.76     22.14 o
  10   8   2       47.63      -17.52     22.12 o
  12   8   2       17.95       34.14     13.40 o
  -7   9   2       95.66       51.54     16.70 o
  -5   9   2       50.59       52.24     16.76 o
  -3   9   2       46.02       38.16     15.05 o
  -1   9   2       14.45        6.51     18.72 o
   1   9   2       40.04       13.03     20.33 o
   3   9   2        0.83        0.82     20.00 o
   5   9   2        3.53        7.15     13.67 o
   7   9   2       28.37        4.33     21.54 o
 -25   1   3       84.60       84.36     11.12 o
 -23   1   3        9.87       20.12     21.67 o
 -21   1   3       21.08       19.96     10.20 o
 -19   1   3        1.46        4.11      8.03 o
 -17   1   3       54.70       51.00      6.54 o
 -15   1   3       66.70       53.48     10.50 o
 -13   1   3       83.31       81.62      5.64 o
 -11   1   3      348.05      378.85      6.85 o
  -9   1   3       50.88       50.06      5.38 o
  -7   1   3     4143.89     4644.26     45.50 o
  -5   1   3     6941.99     7547.20     71.00 o
  -3   1   3      455.78      485.17      4.05 o
  -1   1   3     7364.10     7773.49    197.41 o
   1   1   3      542.39      653.92      5.35 o
   3   1   3      802.53     1132.92     13.76 o
   5   1   3      290.02      379.29     15.79 o
   7   1   3     3427.99     4137.62     57.19 o
   9   1   3     7483.39     8605.64    174.59 o
  11   1   3      612.84      792.21      9.20 o
  13   1   3      155.50      142.79      6.66 o
  15   1   3        3.54        4.83      7.12 o
  17   1   3       67.54       83.64      7.93 o
  19   1   3      119.47      141.45      8.69 o
  21   1   3       95.74      104.70     10.57 o
  23   1   3       74.78       83.25     11.36 o
 -24   2   3       15.29        6.80     11.67 o
 -22   2   3        7.62       -0.62     14.67 o
 -20   2   3      100.06       98.47     17.31 o
 -18   2   3      195.26      203.89      9.02 o
 -16   2   3       32.13       -5.19     10.39 o
 -14   2   3     2345.67     2510.35     49.13 o
 -12   2   3     1252.62     1357.76     18.17 o
 -10   2   3      430.13      514.56      7.70 o
  -8   2   3     1449.25     1716.05     16.96 o
  -6   2   3     8383.13     9481.49    143.20 o
  -4   2   3    14630.54    15226.61     83.22 o
  -2   2   3    22397.33    22047.17    138.24 o
   0   2   3     1713.80     1725.71     11.74 o
   2   2   3     4277.49     4395.86     56.86 o
   4   2   3     1364.57     1432.34     24.72 o
   6   2   3      884.78      932.53     30.61 o
   8   2   3      608.72      615.41      7.43 o
  10   2   3     6218.02     6707.64     84.88 o
  12   2   3     2998.65     3412.53     24.34 o
  14   2   3      536.38      594.17     13.51 o
  16   2   3       40.13       58.73     13.60 o
  18   2   3       78.61       73.02     13.43 o
  20   2   3       30.95       29.51     11.64 o
  22   2   3      139.83      149.13     11.76 o
  24   2   3       70.72       63.29     34.68 o
 -23   3   3       45.27       48.78     15.05 o
 -21   3   3       82.05      131.27     13.90 o
 -19   3   3      405.96      451.55     17.15 o
 -17   3   3      388.84      412.46     15.34 o
 -15   3   3        0.06       -3.48     13.11 o
 -13   3   3      129.04      114.73     10.16 o
 -11   3   3      249.92      264.80     10.87 o
  -9   3   3      220.16      231.08      8.74 o
  -7   3   3      406.43      484.73     10.47 o
  -5   3   3        0.66       -4.58      7.22 o
  -3   3   3     1832.77     1962.04     19.30 o
  -1   3   3     1615.15     1614.95     15.42 o
   1   3   3     2863.48     3107.45     27.38 o
   3   3   3    11107.26    11504.77     53.60 o
   5   3   3       72.82       87.17      6.29 o
   7   3   3     2294.34     2421.07     24.88 o
   9   3   3      399.51      372.03     11.01 o
  11   3   3      270.57      312.97     11.52 o
  13   3   3      176.87      194.23     10.74 o
  15   3   3        9.99       -6.87     14.21 o
  17   3   3      159.70      170.77     13.09 o
  19   3   3      660.61      801.86     21.46 o
  21   3   3      103.41       98.51     15.19 o
  23   3   3        0.22        6.02     20.66 o
 -22   4   3      164.22      165.62     17.15 o
 -20   4   3       93.04       92.47     14.10 o
 -18   4   3        0.06       27.40     11.40 o
 -16   4   3       25.80       32.95     10.68 o
 -14   4   3       99.15      126.77     11.34 o
 -12   4   3     1942.10     1994.55     24.66 o
 -10   4   3        1.71        1.67     11.40 o
  -8   4   3      255.99      233.92      9.75 o
  -6   4   3        0.23       -1.71      8.68 o
  -4   4   3     1202.56     1313.63     15.83 o
  -2   4   3      769.01      762.31     12.37 o
   0   4   3     1638.44     1456.01     16.18 o
   2   4   3      903.26      865.75     12.97 o
   4   4   3      440.11      514.97     11.44 o
   6   4   3       31.62       63.81      7.15 o
   8   4   3      118.09      118.30      9.44 o
  10   4   3      115.73      129.47      9.75 o
  12   4   3       27.95       39.42      9.59 o
  14   4   3      417.46      467.08     15.83 o
  16   4   3       78.50      100.10     11.83 o
  18   4   3        0.36       -2.43     12.37 o
  20   4   3      349.86      373.99     18.08 o
  22   4   3       26.57       35.01     15.46 o
 -21   5   3        0.61       12.60     19.24 o
 -19   5   3      369.04      434.98     18.95 o
 -17   5   3      899.89     1031.67     24.51 o
 -15   5   3      852.83     1020.60     22.93 o
 -13   5   3     1638.02     1821.74     26.43 o
 -11   5   3      160.68      127.08     11.81 o
  -9   5   3       59.06       52.26      8.84 o
  -7   5   3      113.50       95.56      8.89 o
  -5   5   3      126.82      123.78      9.24 o
  -3   5   3     2209.12     2079.61     22.78 o
  -1   5   3     1235.80     1174.45     17.61 o
   1   5   3     4519.24     4245.02     38.00 o
   3   5   3      543.39      549.40     13.26 o
   5   5   3      283.08      318.26     11.52 o
   7   5   3       37.32       45.38      8.62 o
   9   5   3       25.59       28.58      9.03 o
  11   5   3      179.89      165.70     12.76 o
  13   5   3     1015.17     1153.75     22.74 o
  15   5   3      608.06      686.52     19.79 o
  17   5   3      208.74      263.94     16.37 o
  19   5   3      296.64      370.73     18.41 o
  21   5   3       29.20       15.05     16.25 o
 -20   6   3        1.34       27.24     13.83 o
 -18   6   3       25.23       40.12     13.57 o
 -16   6   3      146.68      148.19     15.52 o
 -14   6   3      121.64      155.97     13.73 o
 -12   6   3      373.77      421.02     16.68 o
 -10   6   3        1.90       14.91      9.57 o
  -8   6   3      170.03      155.82     11.94 o
  -6   6   3      145.36      140.26     10.35 o
  -4   6   3       29.37       24.29      8.91 o
  -2   6   3       26.54       24.88      8.89 o
   0   6   3       32.92       29.46      8.49 o
   2   6   3       36.90        8.60     13.96 o
   4   6   3        2.78        9.63      9.17 o
   6   6   3       15.20        8.02     10.51 o
   8   6   3        0.03      -13.50     13.50 o
  10   6   3       75.43       82.49     11.55 o
  12   6   3        1.65      -16.47     16.47 o
  14   6   3      113.00      116.09     14.00 o
  16   6   3       90.60      119.23     14.43 o
  18   6   3       78.55       74.63     15.24 o
 -17   7   3      124.35      166.05     17.34 o
 -15   7   3      671.54      718.03     24.16 o
 -13   7   3        0.20      -20.29     20.29 o
 -11   7   3      103.27       95.04     14.49 o
  -9   7   3      368.06      369.37     16.80 o
  -7   7   3      225.84      263.86     13.75 o
  -5   7   3      210.74      232.17     13.40 o
  -3   7   3       28.18       26.16     11.59 o
  -1   7   3      425.28      397.27     17.40 o
   1   7   3      222.57      229.10     14.43 o
   3   7   3       74.14       78.06     11.73 o
   5   7   3        0.00       -1.81     14.89 o
   7   7   3        2.79       13.94     16.33 o
   9   7   3        7.10        8.70     17.52 o
  11   7   3       81.15       92.74     14.99 o
  13   7   3       35.96        9.96     21.54 o
  15   7   3        5.57       30.10     15.05 o
 -14   8   3       10.21       18.91     14.53 o
 -12   8   3      228.23      224.83     17.48 o
 -10   8   3      136.20      139.64     15.30 o
  -8   8   3        1.92      -16.47     19.52 o
  -6   8   3       41.94       33.89     13.77 o
  -4   8   3      100.76      111.99     13.77 o
  -2   8   3      175.70      174.19     14.37 o
   0   8   3        5.48       16.53     11.55 o
   2   8   3       24.32       40.31     11.55 o
   4   8   3        9.65        4.97     17.30 o
   6   8   3        8.11       15.38     17.52 o
   8   8   3      159.67      170.15     17.98 o
  10   8   3       50.71       36.10     14.80 o
  12   8   3        2.18       13.59     19.03 o
  -7   9   3       55.63       56.72     16.16 o
  -5   9   3      512.95      506.11     21.77 o
  -3   9   3       19.36       -0.82     21.57 o
  -1   9   3       43.93       55.85     14.04 o
   1   9   3       18.76       19.61     19.71 o
   3   9   3        5.24       -3.30     20.39 o
   5   9   3        0.06       14.37     19.17 o
   7   9   3       13.25        2.62     21.61 o
 -24   0   4        0.03      -17.30     19.01 o
 -22   0   4        0.55        2.08     15.69 o
 -20   0   4       63.93       46.66     10.64 o
 -18   0   4      208.81      154.54     11.55 o
 -16   0   4       67.57       43.13      9.81 o
 -14   0   4       14.06        4.60      9.15 o
 -12   0   4     1569.60     1238.36     15.34 o
 -10   0   4    18328.84    17092.90     67.99 o
  -8   0   4      530.22      526.27      8.12 o
  -6   0   4     1445.34     1696.30     16.74 o
  -4   0   4   124963.98    91781.01     98.94 o
  -2   0   4     2630.78     2062.65     12.18 o
   0   0   4    14184.45    12692.29     27.48 o
   2   0   4     9695.03     9195.50     28.51 o
   4   0   4     1464.75     1113.89     10.89 o
   6   0   4      575.69      541.34      7.67 o
   8   0   4     1681.89     1702.43     16.33 o
  10   0   4      660.20      749.82     11.55 o
  12   0   4      440.78      382.03     10.51 o
  14   0   4       57.22       46.90      9.65 o
  16   0   4       87.18       83.19     10.64 o
  18   0   4       16.71       16.51      9.48 o
  20   0   4       67.24       84.30     11.15 o
  22   0   4      263.41      257.46     16.39 o
  24   0   4      175.94      174.13     16.68 o
 -25   1   4        7.44       28.66      9.95 o
 -23   1   4       23.09       27.18     11.38 o
 -21   1   4        2.25        2.64     10.85 o
 -19   1   4       68.37       65.27      7.27 o
 -17   1   4      215.17      173.06      7.72 o
 -15   1   4      385.95      339.99      8.32 o
 -13   1   4     1210.46     1164.03     47.92 o
 -11   1   4     3114.78     3136.97     78.83 o
  -9   1   4     4878.95     4795.23     58.53 o
  -7   1   4    13512.52    13756.28    121.82 o
  -5   1   4     1876.34     1921.97     12.36 o
  -3   1   4    21147.94    21555.57    178.70 o
  -1   1   4    20219.95    18494.10     70.64 o
   1   1   4      187.55       96.82      2.17 o
   3   1   4     3395.84     3685.19     66.03 o
   5   1   4    11946.74    13093.16    302.83 o
   7   1   4    10250.24    11651.11    190.12 o
   9   1   4      194.97      293.99     42.36 o
  11   1   4       61.69       79.00      5.02 o
  13   1   4        1.29        0.36      7.51 o
  15   1   4        9.91        5.80      8.40 o
  17   1   4        1.82       -4.75     12.91 o
  19   1   4        0.16        3.75      8.86 o
  21   1   4      223.97      223.27     11.51 o
  23   1   4       22.77       -9.08     20.78 o
 -24   2   4        0.10       -5.79     10.67 o
 -22   2   4        7.50        2.54     12.33 o
 -20   2   4       14.40        5.71     10.96 o
 -18   2   4      205.24      207.70      8.99 o
 -16   2   4       75.89       83.64      7.35 o
 -14   2   4     1447.46     1538.46     14.99 o
 -12   2   4     1352.40     1376.33     12.73 o
 -10   2   4      260.74      294.88      6.46 o
  -8   2   4      129.95      184.04      4.89 o
  -6   2   4     4656.57     5126.58     23.95 o
  -4   2   4    18909.13    20025.37    161.99 o
  -2   2   4    10599.92    11861.09     30.75 o
   0   2   4    11834.27    12509.09     84.52 o
   2   2   4    17399.42    18064.18    677.19 o
   4   2   4    12338.75    12916.49    291.36 o
   6   2   4      105.39      160.21     17.46 o
   8   2   4       15.99       17.65      4.17 o
  10   2   4      762.14      835.17     11.16 o
  12   2   4        7.80       13.47      8.13 o
  14   2   4      263.98      274.56     14.69 o
  16   2   4       77.35       80.57      7.78 o
  18   2   4        8.95       14.05      8.50 o
  20   2   4       67.95       78.27      9.53 o
  22   2   4       18.97        6.89     11.37 o
  24   2   4        5.72        1.51     15.10 o
 -23   3   4      121.40      137.95     15.63 o
 -21   3   4      127.21      146.03     13.77 o
 -19   3   4       17.03       38.43     11.59 o
 -17   3   4        0.42       -5.03     14.08 o
 -15   3   4      230.31      277.55     12.60 o
 -13   3   4      140.57       98.88      9.75 o
 -11   3   4      280.01      342.18     11.07 o
  -9   3   4       79.31      105.44      6.97 o
  -7   3   4      738.68      761.49     11.94 o
  -5   3   4      231.01      233.24      7.42 o
  -3   3   4       76.71       65.93      5.42 o
  -1   3   4     2050.25     2105.36     19.48 o
   1   3   4     1596.96     1684.28     17.73 o
   3   3   4      145.75      135.08      6.93 o
   5   3   4       72.43       91.66      6.21 o
   7   3   4      719.43      729.00     12.12 o
   9   3   4       12.79      -10.95     10.95 o
  11   3   4      202.09      220.64     10.64 o
  13   3   4      371.31      369.06     12.33 o
  15   3   4       24.31        5.81     14.66 o
  17   3   4      304.05      317.48     14.93 o
  19   3   4        0.56      -10.21     17.44 o
  21   3   4        3.61       -6.12     18.56 o
  23   3   4       63.17       67.89     15.44 o
 -22   4   4       88.45       58.53     16.12 o
 -20   4   4        3.77        9.46     18.20 o
 -18   4   4       15.14       20.47     11.38 o
 -16   4   4      181.52      204.05     13.01 o
 -14   4   4      560.75      732.36     17.19 o
 -12   4   4        9.52        5.07     14.95 o
 -10   4   4      114.16       74.65      9.24 o
  -8   4   4       73.52       84.78      7.48 o
  -6   4   4       97.83      103.58      7.42 o
  -4   4   4     1036.15     1057.30     14.66 o
  -2   4   4      136.91      121.93      7.38 o
   0   4   4      169.84      147.74      7.28 o
   2   4   4      664.53      701.00     11.92 o
   4   4   4     2292.79     2258.65     22.53 o
   6   4   4       40.23       63.31      7.50 o
   8   4   4       43.16       21.77      7.94 o
  10   4   4      405.25      373.46     12.80 o
  12   4   4       23.97       39.50      9.28 o
  14   4   4     1125.31     1329.36     22.47 o
  16   4   4        0.03       -1.86     15.34 o
  18   4   4        0.37      -13.85     17.52 o
  20   4   4        7.44        9.30     19.07 o
  22   4   4        2.53      -22.23     22.23 o
 -21   5   4       27.99       31.34     14.31 o
 -19   5   4       13.39        1.51     19.96 o
 -17   5   4       83.74      100.65     15.13 o
 -15   5   4     1701.40     1852.81     28.35 o
 -13   5   4      649.71      682.79     18.23 o
 -11   5   4      131.83      146.57     11.03 o
  -9   5   4       18.13       22.80      8.25 o
  -7   5   4       31.21       29.09      8.33 o
  -5   5   4       44.13       39.50      8.37 o
  -3   5   4     2673.60     2522.36     24.99 o
  -1   5   4     2313.07     2207.42     22.95 o
   1   5   4       23.93       27.67     11.30 o
   3   5   4      324.48      309.03     11.05 o
   5   5   4      306.34      288.80     10.93 o
   7   5   4       49.54       62.90      8.58 o
   9   5   4       67.69       79.35      9.73 o
  11   5   4     1316.27     1316.00     22.58 o
  13   5   4     1088.72     1129.65     22.53 o
  15   5   4        2.94      -17.63     18.33 o
  17   5   4      241.17      269.53     16.82 o
  19   5   4       31.42       63.58     13.79 o
 -20   6   4        2.89      -12.25     20.41 o
 -18   6   4      124.30      132.75     15.50 o
 -16   6   4      144.58      133.85     15.42 o
 -14   6   4       62.75       59.36     12.78 o
 -12   6   4       43.73       43.23     12.56 o
 -10   6   4       13.39       22.33      9.83 o
  -8   6   4       91.74      102.03     11.20 o
  -6   6   4        5.13       -4.06     13.13 o
  -4   6   4        1.32        1.96     12.43 o
  -2   6   4       16.17        8.58     12.56 o
   0   6   4       55.64       36.04      9.36 o
   2   6   4      167.53      174.42     10.72 o
   4   6   4      359.81      348.30     12.64 o
   6   6   4      766.25      657.27     16.86 o
   8   6   4      220.12      232.13     12.47 o
  10   6   4      299.16      291.57     15.30 o
  12   6   4       81.98      107.31     12.39 o
  14   6   4       41.26       53.13     12.56 o
  16   6   4        0.20      -18.45     18.84 o
  18   6   4        2.91       12.62     19.61 o
 -17   7   4      111.01      129.43     17.63 o
 -15   7   4        4.04      -16.74     21.34 o
 -13   7   4      195.22      229.69     16.12 o
 -11   7   4       51.56       53.01     12.86 o
  -9   7   4       33.70       32.97     12.21 o
  -7   7   4        0.83      -15.36     15.36 o
  -5   7   4        0.16      -15.52     15.52 o
  -3   7   4        5.54      -15.96     15.96 o
  -1   7   4        4.16      -18.45     18.45 o
   1   7   4       54.09       61.40     11.69 o
   3   7   4       14.99       11.22     15.32 o
   5   7   4      103.39      116.51     12.06 o
   7   7   4      320.70      285.22     16.12 o
   9   7   4       26.72        9.44     17.59 o
  11   7   4      106.18      122.94     14.56 o
  13   7   4        4.25        0.00     20.78 o
  15   7   4       43.16       16.64     22.06 o
 -14   8   4       20.49       12.72     14.84 o
 -12   8   4        1.14        1.65     20.60 o
 -10   8   4       54.82       58.41     14.91 o
  -8   8   4       82.33       93.25     14.64 o
  -6   8   4       26.42        6.87     13.52 o
  -4   8   4       49.16       43.60     12.76 o
  -2   8   4       19.10       26.68     12.27 o
   0   8   4        1.84        0.00     16.51 o
   2   8   4        0.95        0.35     11.92 o
   4   8   4      255.73      259.84     16.49 o
   6   8   4       98.61       98.28     13.96 o
   8   8   4      871.64      893.62     24.86 o
  10   8   4        2.20       -8.89     20.47 o
  12   8   4       11.02       -6.84     20.04 o
  -7   9   4        3.69       -2.58     21.32 o
  -5   9   4      172.16      161.64     18.18 o
  -3   9   4       10.19        9.05     19.54 o
  -1   9   4       57.88       45.38     14.39 o
   1   9   4        1.65      -15.59     19.57 o
   3   9   4       44.12       51.89     15.22 o
   5   9   4       63.27       67.91     15.40 o
   7   9   4       30.85       20.14     20.78 o
 -25   1   5      206.20      237.88     20.35 o
 -23   1   5      138.60      142.59     16.15 o
 -21   1   5       79.45       75.16      8.42 o
 -19   1   5       10.48       10.31      7.82 o
 -17   1   5        0.97       -3.17      8.91 o
 -15   1   5        4.20        1.53      8.05 o
 -13   1   5      249.81      267.28      6.87 o
 -11   1   5     6816.61     6688.20     32.87 o
  -9   1   5     1039.72      973.78     30.62 o
  -7   1   5     3516.29     3831.08     39.34 o
  -5   1   5    10226.25    10490.78    119.93 o
  -3   1   5       64.76       69.15      2.34 o
  -1   1   5      332.52      310.98      3.23 o
   1   1   5      201.63      196.91      2.82 o
   3   1   5      276.93      335.50     10.03 o
   5   1   5      686.00      779.63     20.69 o
   7   1   5      934.38     1145.54     18.11 o
   9   1   5      422.30      468.46      7.58 o
  11   1   5      299.84      325.32      6.91 o
  13   1   5       11.66       30.94     16.14 o
  15   1   5      134.19      137.26      7.40 o
  17   1   5       95.21      118.88      7.99 o
  19   1   5       22.83       21.14     19.29 o
  21   1   5       24.42       26.88     11.52 o
  23   1   5      439.55      534.50     15.31 o
 -24   2   5       34.12       36.22     15.83 o
 -22   2   5        9.75       24.11      8.35 o
 -20   2   5       81.24       71.26      8.68 o
 -18   2   5      155.85      151.52     18.74 o
 -16   2   5      953.64     1042.41     13.27 o
 -14   2   5     4044.48     3947.45     58.39 o
 -12   2   5     2854.68     2988.59     28.98 o
 -10   2   5     4047.97     4474.39     61.72 o
  -8   2   5     1337.08     1542.22     10.62 o
  -6   2   5     6510.22     7109.66     28.15 o
  -4   2   5      228.31      347.31      8.33 o
  -2   2   5      909.37      928.58      6.60 o
   0   2   5    21706.41    21749.71    638.98 o
   2   2   5     3881.51     4386.06    123.58 o
   4   2   5     1985.55     2311.50     41.10 o
   6   2   5        0.84       -2.87      4.27 o
   8   2   5      936.58     1049.23     33.27 o
  10   2   5     3247.72     3369.42     79.16 o
  12   2   5     3357.84     3615.19     66.74 o
  14   2   5      359.49      392.52      9.10 o
  16   2   5       98.94       88.55      7.97 o
  18   2   5       36.27       13.97     11.07 o
  20   2   5       71.12       79.23      9.83 o
  22   2   5        3.64       -0.32     10.79 o
 -23   3   5        1.25       -8.74     18.68 o
 -21   3   5       46.62       66.43     12.58 o
 -19   3   5       19.29      -17.63     17.63 o
 -17   3   5       10.24       -1.11     14.10 o
 -15   3   5      642.45      715.00     16.56 o
 -13   3   5      157.88      136.46     10.23 o
 -11   3   5        0.91       -3.71     10.33 o
  -9   3   5       11.54       18.60      6.19 o
  -7   3   5      539.49      643.93     11.20 o
  -5   3   5     2297.73     2396.35     22.51 o
  -3   3   5     1425.97     1492.71     15.30 o
  -1   3   5     2028.93     1875.92     18.70 o
   1   3   5     1549.09     1824.29     18.72 o
   3   3   5     1005.73     1048.48     12.58 o
   5   3   5     2220.33     2474.90     23.73 o
   7   3   5      221.03      212.05      8.39 o
   9   3   5        1.61       17.96      7.34 o
  11   3   5      442.85      456.71     12.84 o
  13   3   5      250.46      261.22     11.50 o
  15   3   5       65.59       70.63     10.25 o
  17   3   5      178.75      201.06     13.15 o
  19   3   5        1.51      -17.59     17.59 o
  21   3   5       10.37       10.74     13.28 o
  23   3   5       25.47       25.79     14.78 o
 -22   4   5        0.46       -6.41     18.78 o
 -20   4   5      119.80      106.53     14.39 o
 -18   4   5      103.04      150.63     12.91 o
 -16   4   5      128.10      158.36     12.06 o
 -14   4   5       29.26       61.15     10.10 o
 -12   4   5      328.89      315.81     12.29 o
 -10   4   5       43.02       44.57      7.96 o
  -8   4   5       55.71       83.50      7.57 o
  -6   4   5       39.72       50.80      6.64 o
  -4   4   5     2983.88     2884.19     27.59 o
  -2   4   5       30.45       30.33      6.80 o
   0   4   5       18.92       49.58      5.96 o
   2   4   5      656.19      607.60     11.44 o
   4   4   5     1762.20     1777.33     18.45 o
   6   4   5     1241.05     1192.96     16.53 o
   8   4   5       77.76       73.52      8.58 o
  10   4   5     1920.08     1841.22     22.51 o
  12   4   5      138.72      135.66     10.70 o
  14   4   5      100.42      131.45     12.02 o
  16   4   5       58.48       60.39     11.79 o
  18   4   5       19.25       38.16     11.88 o
  20   4   5        1.24        6.21     17.65 o
  22   4   5       57.12       69.48     16.12 o
 -21   5   5        0.17       -1.65     19.11 o
 -19   5   5      132.39      181.76     15.26 o
 -17   5   5       26.54       -5.38     19.54 o
 -15   5   5      311.48      355.75     17.69 o
 -13   5   5       63.92       50.20     11.85 o
 -11   5   5       60.30       71.33      9.73 o
  -9   5   5        2.15       13.59      7.79 o
  -7   5   5      209.43      206.03     10.23 o
  -5   5   5     1162.33     1077.18     17.46 o
  -3   5   5    10798.79     9989.54     65.34 o
  -1   5   5     5501.79     5133.32     46.88 o
   1   5   5     5421.97     4896.49     46.84 o
   3   5   5     1645.81     1479.49     19.36 o
   5   5   5      556.97      489.49     13.03 o
   7   5   5        9.60       10.35     11.61 o
   9   5   5       39.28       40.35      8.89 o
  11   5   5      341.72      381.46     15.17 o
  13   5   5      955.79      967.16     21.71 o
  15   5   5      754.09      766.62     20.88 o
  17   5   5      164.29      182.11     15.46 o
  19   5   5       51.06       29.17     14.29 o
 -20   6   5        3.50        4.74     13.90 o
 -18   6   5       10.24        5.13     14.25 o
 -16   6   5        3.58       14.43     17.71 o
 -14   6   5        1.21        8.62     16.47 o
 -12   6   5        1.03        4.27     10.39 o
 -10   6   5       26.58       23.50     10.91 o
  -8   6   5       27.75       40.06     10.06 o
  -6   6   5        0.09        0.49     11.90 o
  -4   6   5      250.33      243.14     11.46 o
  -2   6   5       74.84       72.47      9.50 o
   0   6   5        2.45        6.62     12.27 o
   2   6   5      338.77      336.61     12.89 o
   4   6   5        1.50       17.63      8.64 o
   6   6   5        4.44        1.05     13.36 o
   8   6   5       25.56       43.01      9.90 o
  10   6   5     1074.37     1026.50     21.46 o
  12   6   5        3.32       12.93     11.24 o
  14   6   5      277.70      286.60     16.37 o
  16   6   5       12.01       20.74     12.51 o
  18   6   5        3.58        0.00     19.30 o
 -17   7   5        1.08        8.91     14.53 o
 -15   7   5        1.19      -20.86     20.86 o
 -13   7   5       60.32       73.95     14.14 o
 -11   7   5      121.52      141.84     14.00 o
  -9   7   5       44.11       48.47     11.85 o
  -7   7   5       36.25       56.33     10.72 o
  -5   7   5       56.18       59.01     11.30 o
  -3   7   5      421.74      440.52     15.92 o
  -1   7   5     1772.36     1697.54     26.18 o
   1   7   5       20.73       15.57     11.42 o
   3   7   5       43.25       54.39     11.34 o
   5   7   5      122.79      134.03     12.54 o
   7   7   5      946.43      975.43     22.37 o
   9   7   5       24.46       31.28     12.68 o
  11   7   5      273.23      296.29     16.41 o
  13   7   5      560.05      518.04     21.65 o
  15   7   5       62.27       61.40     15.77 o
 -14   8   5        2.75       13.44     13.69 o
 -12   8   5       48.36       19.63     22.04 o
 -10   8   5      132.62      134.18     15.69 o
  -8   8   5       64.33       48.20     14.74 o
  -6   8   5        4.53        8.58     16.72 o
  -4   8   5       13.43       16.04     16.20 o
  -2   8   5        1.79       -1.38     17.07 o
   0   8   5       84.65       91.35     12.82 o
   2   8   5       58.95       43.03     12.74 o
   4   8   5       37.15       48.94     13.48 o
   6   8   5       25.03       19.42     13.32 o
   8   8   5      649.10      616.32     22.41 o
  10   8   5      133.34      125.08     15.81 o
  12   8   5       15.06        0.85     21.09 o
  -7   9   5      148.56      142.59     16.74 o
  -5   9   5       63.32       36.93     15.94 o
  -3   9   5        1.51       -8.99     20.02 o
  -1   9   5       47.23       48.26     14.08 o
   1   9   5       39.14       39.09     14.41 o
   3   9   5      443.01      402.24     20.80 o
   5   9   5      149.16      152.79     16.56 o
 -24   0   6      319.07      349.66     17.63 o
 -22   0   6       72.84       43.38     12.47 o
 -20   0   6       22.74        8.37     13.52 o
 -18   0   6      446.67      374.07     13.75 o
 -16   0   6     3786.19     3178.89     32.14 o
 -14   0   6       80.27       94.76      7.57 o
 -12   0   6      558.15      421.64      9.88 o
 -10   0   6     2644.60     2494.98     23.32 o
  -8   0   6      134.85      125.27      5.05 o
  -6   0   6      744.54      710.15      8.12 o
  -4   0   6      525.14      531.20      6.27 o
  -2   0   6     8144.98     7559.13     26.43 o
   0   0   6    24614.17    24224.77     46.47 o
   2   0   6    13807.27    12733.87     38.14 o
   4   0   6       31.29       55.52      3.36 o
   6   0   6      946.15      869.23      9.96 o
   8   0   6     2291.97     2191.46     21.15 o
  10   0   6       55.67      103.27      6.16 o
  12   0   6       11.93        7.75      6.80 o
  14   0   6     4602.00     3676.75     37.13 o
  16   0   6     1393.23     1110.70     19.26 o
  18   0   6      193.04      175.39     12.43 o
  20   0   6      167.25      229.41     14.51 o
  22   0   6      793.74      948.96     24.49 o
  24   0   6        0.14      -20.33     20.33 o
 -25   1   6       59.69       73.10     10.73 o
 -23   1   6      232.80      242.22     13.07 o
 -21   1   6       55.90       50.13      8.07 o
 -19   1   6        9.04       11.60     19.08 o
 -17   1   6        5.05       10.48      6.06 o
 -15   1   6      152.04      119.12     10.10 o
 -13   1   6      479.65      476.54      8.10 o
 -11   1   6      235.79      234.58     10.31 o
  -9   1   6       82.17       74.11      3.91 o
  -7   1   6       16.30       13.39      3.13 o
  -5   1   6     2957.59     3227.40     41.93 o
  -3   1   6      705.72      776.53      5.47 o
  -1   1   6       54.22       41.25      2.03 o
   1   1   6      638.09      897.35     19.17 o
   3   1   6       93.52      171.88      5.73 o
   5   1   6    21477.92    21954.39    555.02 o
   7   1   6     5708.12     6509.44    208.78 o
   9   1   6     1220.66     1303.80     53.81 o
  11   1   6      534.04      540.95      8.35 o
  13   1   6        0.02        4.16      7.49 o
  15   1   6      206.35      202.84     19.37 o
  17   1   6        0.00      -13.81     13.81 o
  19   1   6      435.01      501.36     12.32 o
  21   1   6      650.58      746.43     20.86 o
  23   1   6       56.81       50.97     11.29 o
 -24   2   6        0.14        3.20     13.12 o
 -22   2   6      111.65      130.79      9.77 o
 -20   2   6      192.76      167.92     14.75 o
 -18   2   6      261.14      271.65     12.55 o
 -16   2   6      581.52      581.05     11.04 o
 -14   2   6     2808.65     2795.56     80.43 o
 -12   2   6     1425.99     1370.08     18.65 o
 -10   2   6     1208.92     1211.80     15.49 o
  -8   2   6      871.61      973.57      8.70 o
  -6   2   6     2662.62     2866.19     31.81 o
  -4   2   6     2997.87     2865.78     32.49 o
  -2   2   6     1358.31     1527.93     34.49 o
   0   2   6     3014.19     3460.06     89.58 o
   2   2   6     5648.48     6022.54    132.71 o
   4   2   6     1421.11     1558.18     28.26 o
   6   2   6      381.21      496.34      6.46 o
   8   2   6     4086.03     4183.34     68.02 o
  10   2   6     2795.15     3019.68     49.67 o
  12   2   6     7994.94     8500.94    261.39 o
  14   2   6      504.74      481.92     31.76 o
  16   2   6      820.72      919.43     26.19 o
  18   2   6        1.64      -12.21     16.92 o
  20   2   6      190.53      201.34     11.85 o
  22   2   6        8.14       15.78     12.99 o
 -23   3   6      119.64      119.99     15.42 o
 -21   3   6        1.06       -4.25     17.40 o
 -19   3   6      501.92      533.46     17.77 o
 -17   3   6      352.10      320.41     14.35 o
 -15   3   6     1016.38     1037.69     18.76 o
 -13   3   6      243.00      283.79     11.59 o
 -11   3   6      263.14      272.64     10.54 o
  -9   3   6      123.22      105.35      7.50 o
  -7   3   6      650.72      779.90     12.18 o
  -5   3   6     4659.30     4829.79     36.66 o
  -3   3   6      474.98      556.45      9.38 o
  -1   3   6        0.29        4.37      5.79 o
   1   3   6      390.43      473.37      8.76 o
   3   3   6      945.28      995.08     12.29 o
   5   3   6     6623.28     7182.65     46.55 o
   7   3   6      221.64      214.44      8.37 o
   9   3   6      940.00      936.81     15.90 o
  11   3   6       71.44       72.57      9.30 o
  13   3   6        1.01      -12.91     12.91 o
  15   3   6       52.97       67.97     10.47 o
  17   3   6      117.26      128.36     13.22 o
  19   3   6      366.74      396.07     17.67 o
  21   3   6       53.79       46.41     13.81 o
  23   3   6       76.76       19.19     23.30 o
 -22   4   6       10.26      -19.77     19.77 o
 -20   4   6      104.95      128.55     14.76 o
 -18   4   6      131.78      155.04     13.26 o
 -16   4   6        8.11       13.75     14.25 o
 -14   4   6       13.85        9.20     14.12 o
 -12   4   6      114.59      124.94      9.98 o
 -10   4   6      175.12      204.62      9.65 o
  -8   4   6      105.83      154.01      8.89 o
  -6   4   6      525.57      548.27     11.73 o
  -4   4   6      535.17      634.90     12.29 o
  -2   4   6     7577.21     7231.14     48.64 o
   0   4   6      591.41      494.44     10.39 o
   2   4   6       20.45       19.05      5.90 o
   4   4   6       64.20       79.73      7.28 o
   6   4   6     1736.83     1659.32     19.03 o
   8   4   6      610.19      523.38     13.36 o
  10   4   6     1127.70     1123.27     18.47 o
  12   4   6       77.59       87.35     10.29 o
  14   4   6      110.41      125.74     12.18 o
  16   4   6      301.56      326.55     15.77 o
  18   4   6       59.91       66.30     13.13 o
  20   4   6       47.49       35.44     14.04 o
 -21   5   6       55.39       57.91     14.14 o
 -19   5   6       98.73      108.14     15.11 o
 -17   5   6      100.36      133.72     14.76 o
 -15   5   6      508.39      523.26     18.12 o
 -13   5   6        0.63       31.17     10.58 o
 -11   5   6      128.01      117.15     10.82 o
  -9   5   6      146.78      130.36     10.00 o
  -7   5   6      522.52      543.50     13.96 o
  -5   5   6     2088.45     2115.01     22.97 o
  -3   5   6       21.71       14.10     15.83 o
  -1   5   6        2.29      -12.51     12.51 o
   1   5   6     5566.80     5326.25     48.53 o
   3   5   6      108.35      101.95      9.20 o
   5   5   6       86.21       96.40      8.66 o
   7   5   6       57.69       57.25      8.72 o
   9   5   6       85.18       53.27     10.06 o
  11   5   6       62.90       78.01     12.43 o
  13   5   6      215.86      238.54     15.48 o
  15   5   6      184.61      177.22     15.42 o
  17   5   6        2.32      -12.47     18.70 o
  19   5   6        7.79      -20.43     20.43 o
 -20   6   6       10.06      -20.51     20.51 o
 -18   6   6       93.14      114.59     14.45 o
 -16   6   6       46.53       61.29     12.80 o
 -14   6   6       45.42       66.20     11.88 o
 -12   6   6       26.65       41.23     10.60 o
 -10   6   6       72.90       59.01     11.28 o
  -8   6   6      664.01      672.26     16.86 o
  -6   6   6      244.20      226.02     12.02 o
  -4   6   6       16.20      -11.20     12.68 o
  -2   6   6      744.05      702.40     15.90 o
   0   6   6      994.07      848.10     17.57 o
   2   6   6      347.36      297.50     12.39 o
   4   6   6       20.17       21.32      8.91 o
   6   6   6      359.44      335.05     13.71 o
   8   6   6        2.31       -2.25     14.25 o
  10   6   6        0.32       -6.64     17.24 o
  12   6   6       16.48        5.24     17.11 o
  14   6   6        3.00        5.69     12.76 o
  16   6   6        0.02        6.99     16.84 o
  18   6   6        0.83        8.91     13.42 o
 -17   7   6       19.98       26.29     15.05 o
 -15   7   6      243.54      244.15     18.33 o
 -13   7   6       22.23       12.45     18.80 o
 -11   7   6      109.80      115.23     14.25 o
  -9   7   6        0.14      -11.65     15.63 o
  -7   7   6       75.39       66.98     11.46 o
  -5   7   6      116.14      105.08     12.51 o
  -3   7   6      913.49      894.90     20.88 o
  -1   7   6      505.62      525.59     18.39 o
   1   7   6      816.00      770.35     19.09 o
   3   7   6        4.47       -2.37     15.38 o
   5   7   6       10.04       -6.74     15.40 o
   7   7   6      371.95      334.57     17.09 o
   9   7   6        4.65      -17.81     17.81 o
  11   7   6       72.50       95.97     14.00 o
  13   7   6       13.62       14.76     17.32 o
  15   7   6        0.97       13.40     19.75 o
 -14   8   6       13.42       16.04     13.85 o
 -12   8   6      222.20      208.15     17.52 o
 -10   8   6      356.05      403.00     18.29 o
  -8   8   6      420.84      422.38     18.20 o
  -6   8   6        4.76        8.62     16.95 o
  -4   8   6        7.74       -4.91     16.27 o
  -2   8   6        7.30       15.90     16.23 o
   0   8   6       13.80      -18.64     18.64 o
   2   8   6        3.22      -13.96     16.64 o
   4   8   6      500.40      481.76     19.46 o
   6   8   6       74.50       65.36     14.14 o
   8   8   6      327.71      355.68     18.39 o
  10   8   6       12.82       14.60     19.36 o
  12   8   6       12.02        6.02     21.05 o
  -7   9   6       45.08       43.93     15.42 o
  -5   9   6        2.22        4.16     19.96 o
  -3   9   6       94.96      136.42     14.70 o
  -1   9   6        0.55       11.40     19.17 o
   1   9   6       33.80       42.95     14.14 o
   3   9   6      100.65       76.32     16.56 o
   5   9   6        0.01       -5.09     14.74 o
 -25   1   7      171.29      137.44     11.70 o
 -23   1   7       41.15       50.63      9.10 o
 -21   1   7        0.54        6.78      8.63 o
 -19   1   7       14.19        6.52      9.05 o
 -17   1   7        1.33        8.32      8.34 o
 -15   1   7       27.65       36.18      7.39 o
 -13   1   7      280.67      265.09     11.50 o
 -11   1   7     3453.95     3354.60    101.79 o
  -9   1   7        6.40        4.33      3.78 o
  -7   1   7     1854.72     2025.64     36.37 o
  -5   1   7      843.83      941.60     24.96 o
  -3   1   7      965.11     1068.94     20.00 o
  -1   1   7    22786.94    23540.60    518.84 o
   1   1   7      170.38      142.54      7.27 o
   3   1   7     5679.13     6271.48    198.93 o
   5   1   7      739.73      835.61     18.66 o
   7   1   7      144.20      153.01      4.49 o
   9   1   7       44.46       57.91      4.34 o
  11   1   7     1056.89     1002.80     11.09 o
  13   1   7       11.67       15.20      5.99 o
  15   1   7      358.25      346.02      9.19 o
  17   1   7       42.49       48.47      7.50 o
  19   1   7       15.40      -10.20     12.28 o
  21   1   7       50.13       54.45     11.21 o
  23   1   7        0.39       -7.98     14.24 o
 -24   2   7        9.67       16.12     10.59 o
 -22   2   7       52.26       72.10      9.17 o
 -20   2   7       69.22       76.48     19.38 o
 -18   2   7      431.12      405.50     18.56 o
 -16   2   7      149.78      146.25      7.75 o
 -14   2   7      228.31      217.56      9.83 o
 -12   2   7       39.70       38.24      5.58 o
 -10   2   7      544.87      562.47      8.51 o
  -8   2   7      240.07      210.43      7.25 o
  -6   2   7     2367.05     2376.78     44.89 o
  -4   2   7       57.19       23.38      3.01 o
  -2   2   7     4642.89     4848.45     66.31 o
   0   2   7     4566.17     4686.52     20.83 o
   2   2   7    27478.52    27558.42   1066.20 o
   4   2   7        3.40       23.49      2.91 o
   6   2   7      712.92      899.13     34.96 o
   8   2   7      188.09      201.55     18.91 o
  10   2   7       30.59       31.32      8.89 o
  12   2   7     1561.87     1612.78     15.11 o
  14   2   7      834.21      867.53     26.46 o
  16   2   7      259.25      253.27      9.60 o
  18   2   7        1.39       -9.04     15.04 o
  20   2   7      183.44      198.12     11.55 o
  22   2   7       12.23       -1.44     14.20 o
 -23   3   7      210.13      191.04     16.58 o
 -21   3   7        6.87        0.00     16.43 o
 -19   3   7      215.62      215.65     14.56 o
 -17   3   7      175.35      195.18     13.07 o
 -15   3   7      101.01       77.25     10.82 o
 -13   3   7     1734.39     1791.82     22.20 o
 -11   3   7     1762.47     1659.19     19.69 o
  -9   3   7      591.55      630.10     12.10 o
  -7   3   7      528.27      534.95     11.13 o
  -5   3   7     3255.96     3513.90     31.96 o
  -3   3   7       63.94       91.02      5.75 o
  -1   3   7      457.15      482.44      8.91 o
   1   3   7     1136.22     1317.53     13.75 o
   3   3   7       40.66       49.54      5.46 o
   5   3   7     2365.89     2763.25     26.06 o
   7   3   7        2.74       -8.54      9.20 o
   9   3   7     8723.92     8562.38     59.46 o
  11   3   7     1338.81     1428.04     19.85 o
  13   3   7       48.85       28.43      9.44 o
  15   3   7       72.01       91.93     10.80 o
  17   3   7      138.18      153.49     12.91 o
  19   3   7      168.45      168.21     14.43 o
  21   3   7       21.84       13.46     13.67 o
 -22   4   7       28.28      -11.22     19.09 o
 -20   4   7      160.70      181.06     14.68 o
 -18   4   7        4.73       15.42     16.20 o
 -16   4   7        7.48        2.29     13.83 o
 -14   4   7      225.25      203.12     12.04 o
 -12   4   7       51.46       75.03      9.55 o
 -10   4   7       10.80        2.47     11.77 o
  -8   4   7     1649.14     1819.43     20.33 o
  -6   4   7      243.56      275.88      9.36 o
  -4   4   7     1076.28     1134.45     15.59 o
  -2   4   7     2802.90     2701.26     26.93 o
   0   4   7      165.98      214.71      8.04 o
   2   4   7        3.76       -8.84      8.84 o
   4   4   7      101.49      124.61      8.08 o
   6   4   7      557.30      502.27     12.23 o
   8   4   7      288.31      240.11     11.05 o
  10   4   7       22.47       30.00      9.03 o
  12   4   7       31.65       28.14      9.28 o
  14   4   7      435.32      488.02     16.43 o
  16   4   7      454.51      470.93     17.30 o
  18   4   7      183.46      160.57     15.01 o
  20   4   7        6.39       13.59     18.76 o
 -21   5   7       97.55      127.47     15.24 o
 -19   5   7      343.33      347.60     18.45 o
 -17   5   7      591.33      618.51     19.61 o
 -15   5   7      134.71      167.37     13.59 o
 -13   5   7      368.44      332.39     14.41 o
 -11   5   7        4.94       -1.53     13.13 o
  -9   5   7      193.36      166.73     10.68 o
  -7   5   7      421.98      363.25     12.47 o
  -5   5   7        3.33        7.20      8.60 o
  -3   5   7     1673.94     1579.94     20.35 o
  -1   5   7      204.21      200.23     10.39 o
   1   5   7      837.87      833.24     15.94 o
   3   5   7       94.66      103.72      9.13 o
   5   5   7      141.12      110.51      9.17 o
   7   5   7        3.61        4.66     11.28 o
   9   5   7      207.08      242.39     12.35 o
  11   5   7     1136.00     1216.65     22.68 o
  13   5   7      307.42      334.37     15.57 o
  15   5   7      560.69      614.24     19.73 o
  17   5   7        2.17        9.69     17.05 o
  19   5   7       26.59       51.87     14.37 o
 -20   6   7       24.44       42.82     14.43 o
 -18   6   7       13.56      -19.54     19.54 o
 -16   6   7        0.83        7.26     17.57 o
 -14   6   7       63.08       56.33     12.49 o
 -12   6   7       51.22       47.40     10.66 o
 -10   6   7      476.74      469.72     15.52 o
  -8   6   7      190.73      202.95     12.18 o
  -6   6   7        5.50       12.27      8.80 o
  -4   6   7      145.88      160.79     10.95 o
  -2   6   7       64.06       61.25     10.16 o
   0   6   7        0.75       -3.88     14.21 o
   2   6   7        7.55       16.27      9.09 o
   4   6   7        1.66       20.68      8.51 o
   6   6   7       79.32       59.34     10.78 o
   8   6   7       20.13       35.73     10.10 o
  10   6   7      364.60      422.24     15.88 o
  12   6   7        0.04      -16.76     16.76 o
  14   6   7      173.36      209.24     15.32 o
  16   6   7        4.28       -7.90     18.80 o
  18   6   7       72.66       44.47     15.26 o
 -17   7   7        5.46      -22.45     22.45 o
 -15   7   7      251.44      263.86     19.52 o
 -13   7   7      239.20      265.18     16.25 o
 -11   7   7      200.77      219.98     15.55 o
  -9   7   7        2.79      -10.97     15.40 o
  -7   7   7       12.98       17.52     10.74 o
  -5   7   7      250.65      224.31     14.37 o
  -3   7   7        0.00        0.00     18.60 o
  -1   7   7       44.01       41.52     13.44 o
   1   7   7       21.28      -11.77     17.48 o
   3   7   7        4.39       -2.41     14.16 o
   5   7   7       75.33       62.30     11.05 o
   7   7   7        8.56       -5.22     18.82 o
   9   7   7       37.09       54.55     12.64 o
  11   7   7       30.28       35.71     14.10 o
  13   7   7      944.42      951.35     27.36 o
  15   7   7        3.41        2.56     21.21 o
 -14   8   7       18.30       43.48     14.29 o
 -12   8   7      186.95      157.29     16.95 o
 -10   8   7        0.52       -1.55     19.17 o
  -8   8   7        6.27      -19.44     19.44 o
  -6   8   7        5.03       -7.15     17.09 o
  -4   8   7       20.31       31.42     11.50 o
  -2   8   7       54.10       58.66     12.29 o
   0   8   7        0.00        9.67     16.14 o
   2   8   7        4.15       -2.10     16.18 o
   4   8   7      228.29      223.30     17.07 o
   6   8   7       62.77       57.65     13.75 o
   8   8   7       28.82       14.27     14.53 o
  10   8   7       23.09        2.43     20.14 o
  12   8   7       40.25       41.28     13.94 o
  -7   9   7       27.69       54.35     14.27 o
  -5   9   7        2.25       23.63     14.02 o
  -3   9   7       27.83        8.99     20.78 o
  -1   9   7        0.72       -2.43     19.75 o
   1   9   7        3.36       18.78     20.39 o
   3   9   7        1.42       -7.46     20.84 o
   5   9   7       64.16       87.42     14.78 o
 -26   0   8        0.19        9.59     20.56 o
 -24   0   8        4.27       14.70     18.18 o
 -22   0   8       14.18       -0.35     11.73 o
 -20   0   8      189.42      131.52     12.29 o
 -18   0   8      632.07      514.81     15.01 o
 -16   0   8    12820.99    10647.33     73.13 o
 -14   0   8     1490.90     1341.67     17.92 o
 -12   0   8      144.79      115.74      7.11 o
 -10   0   8     2505.57     2353.04     23.03 o
  -8   0   8      254.65      251.80      6.39 o
  -6   0   8     7411.34     7232.70     36.02 o
  -4   0   8    49458.18    45747.51     80.06 o
  -2   0   8   154317.75   130447.27    124.55 o
   0   0   8   114281.48    97073.78    108.01 o
   2   0   8     1605.80     1586.15     15.48 o
   6   0   8       24.01       27.67      4.10 o
   8   0   8       26.55       17.63      4.87 o
  10   0   8        6.20        6.91      7.92 o
  12   0   8        9.72       12.29      7.42 o
  14   0   8      500.73      421.08     12.84 o
  16   0   8      513.73      407.06     13.83 o
  18   0   8       17.64      -13.36     14.68 o
  20   0   8       15.82       23.54     11.30 o
  22   0   8      232.52      211.49     16.53 o
 -25   1   8       93.74      115.26     10.70 o
 -23   1   8       30.71       18.68     11.97 o
 -21   1   8        5.29        6.75     10.71 o
 -19   1   8       53.83       44.90      7.21 o
 -17   1   8      295.71      250.31      8.41 o
 -15   1   8       20.42       14.95      7.35 o
 -13   1   8     1436.64     1300.30     42.54 o
 -11   1   8     4141.16     3748.32     36.32 o
  -9   1   8      570.74      527.21     16.66 o
  -7   1   8     4388.49     4578.20     80.45 o
  -5   1   8     3058.77     3055.08     64.05 o
  -3   1   8     7370.98     7739.96    164.19 o
  -1   1   8     2472.37     2468.87     70.70 o
   1   1   8     1791.38     1834.97     42.74 o
   3   1   8       33.81       31.69      2.53 o
   5   1   8      162.18      192.44      4.18 o
   7   1   8        3.38        2.90      3.78 o
   9   1   8        0.10        3.32      7.02 o
  11   1   8       15.28       14.16      5.78 o
  13   1   8       19.19       19.70      7.78 o
  15   1   8      143.38      137.17      9.81 o
  17   1   8      379.23      399.47     20.25 o
  19   1   8      106.93      119.99      8.99 o
  21   1   8       74.93       65.26     19.56 o
  23   1   8       23.38       14.54     20.10 o
 -24   2   8        0.08        0.86     13.03 o
 -22   2   8       34.41       31.31     11.90 o
 -20   2   8       89.67      102.39     17.10 o
 -18   2   8      604.05      577.73     11.64 o
 -16   2   8        1.20       -0.64      9.54 o
 -14   2   8      446.68      379.20      8.90 o
 -12   2   8     1647.58     1729.28     38.51 o
 -10   2   8       72.36       73.12      7.34 o
  -8   2   8     1027.40     1242.18     44.11 o
  -6   2   8      350.63      337.44      6.58 o
  -4   2   8     1491.08     1539.88     69.19 o
  -2   2   8     2005.47     2161.35     71.26 o
   0   2   8    13050.33    13904.07    292.12 o
   2   2   8       11.93       16.95      3.67 o
   4   2   8       14.45       24.36      3.02 o
   6   2   8      245.71      300.74      5.65 o
   8   2   8      913.34      952.77     35.12 o
  10   2   8        0.19       -1.30      7.45 o
  12   2   8      353.63      392.62     23.82 o
  14   2   8        2.51        7.83      6.32 o
  16   2   8       56.88       76.35      9.06 o
  18   2   8       33.29       18.73      9.18 o
  20   2   8      395.66      467.58     13.27 o
  22   2   8       53.92       62.24     15.57 o
 -23   3   8        5.50      -19.61     19.61 o
 -21   3   8        4.36       13.24     15.46 o
 -19   3   8        5.93       10.51     15.19 o
 -17   3   8      536.46      541.59     16.14 o
 -15   3   8      129.89      114.42     10.16 o
 -13   3   8     2107.28     2167.24     23.98 o
 -11   3   8     1664.12     1580.29     19.09 o
  -9   3   8      160.14      153.37      7.69 o
  -7   3   8     7056.64     7002.19     47.13 o
  -5   3   8     1548.17     1529.57     15.48 o
  -3   3   8      503.65      535.09      9.48 o
  -1   3   8     2024.21     1906.93     19.63 o
   1   3   8      368.36      376.71      8.80 o
   3   3   8       42.22       46.51      5.79 o
   5   3   8     1231.96     1289.20     15.32 o
   7   3   8      238.42      242.33      9.17 o
   9   3   8     6316.85     6181.09     51.58 o
  11   3   8      604.59      642.67     14.51 o
  13   3   8       15.36       -1.46     12.70 o
  15   3   8       35.67       26.06     10.58 o
  17   3   8       54.65       47.98     11.73 o
  19   3   8        0.03        3.53     16.31 o
  21   3   8        0.77      -17.44     18.56 o
 -22   4   8       33.87       66.30     13.15 o
 -20   4   8       68.73       84.28     12.86 o
 -18   4   8       24.33       44.70     11.42 o
 -16   4   8        8.20       -2.27     14.72 o
 -14   4   8        0.02        8.62     12.72 o
 -12   4   8       32.89       28.86      9.09 o
 -10   4   8      286.60      296.80     10.78 o
  -8   4   8     1018.66      953.29     15.77 o
  -6   4   8        0.49        0.68      9.22 o
  -4   4   8     2255.52     2211.62     22.55 o
  -2   4   8       49.39       50.88      7.07 o
   0   4   8       51.58       52.72      6.31 o
   2   4   8      295.07      315.13      9.83 o
   4   4   8      897.33     1032.54     15.22 o
   6   4   8     1196.41      947.39     15.65 o
   8   4   8     1719.53     1505.10     19.96 o
  10   4   8      169.34      131.00     10.18 o
  12   4   8        1.33        0.00     12.60 o
  14   4   8      378.86      414.28     15.09 o
  16   4   8       84.79       90.59     13.24 o
  18   4   8        0.02       13.63     18.10 o
  20   4   8       71.88       64.76     15.26 o
 -21   5   8        2.14        4.89     19.01 o
 -19   5   8       86.72       95.75     14.58 o
 -17   5   8        5.10        8.33     12.56 o
 -15   5   8        4.56        4.84     15.34 o
 -13   5   8       29.10       25.01     10.64 o
 -11   5   8        1.75       -9.55     12.72 o
  -9   5   8        7.89        6.25      8.51 o
  -7   5   8      665.56      625.23     15.01 o
  -5   5   8      605.44      579.52     13.98 o
  -3   5   8        2.87       13.48      9.15 o
  -1   5   8       10.74       10.99      8.16 o
   1   5   8      211.49      194.17     10.51 o
   3   5   8      605.81      659.95     14.31 o
   5   5   8      375.51      307.77     11.40 o
   7   5   8      205.95      231.08     11.28 o
   9   5   8      463.03      423.86     13.88 o
  11   5   8     1640.37     1649.23     25.05 o
  13   5   8      436.45      464.48     16.93 o
  15   5   8        5.23       21.59     11.85 o
  17   5   8        0.48      -17.69     17.69 o
  19   5   8       46.33       49.77     14.37 o
 -20   6   8       44.77       59.27     14.60 o
 -18   6   8       20.38       48.43     13.07 o
 -16   6   8       43.97       35.81     12.89 o
 -14   6   8       13.96       10.87     11.15 o
 -12   6   8        3.88       -8.54     14.66 o
 -10   6   8       22.03      -15.94     15.94 o
  -8   6   8        0.57       10.66     13.09 o
  -6   6   8        2.98      -12.84     12.84 o
  -4   6   8        0.20       -5.90     12.78 o
  -2   6   8      345.13      326.70     12.41 o
   0   6   8      831.21      774.15     16.82 o
   2   6   8      153.63      146.50     10.37 o
   4   6   8      182.01      168.19     11.34 o
   6   6   8      165.83      143.10     11.61 o
   8   6   8      142.70      169.80     12.27 o
  10   6   8      450.75      439.37     16.47 o
  12   6   8       13.64       12.64     16.14 o
  14   6   8      173.35      177.97     15.13 o
  16   6   8        1.99        3.94     18.62 o
  18   6   8       44.57       59.48     15.30 o
 -17   7   8      195.87      196.05     17.26 o
 -15   7   8      276.23      313.36     18.74 o
 -13   7   8       29.76       12.39     13.65 o
 -11   7   8        0.05       -8.89     16.49 o
  -9   7   8       12.63        0.00     16.56 o
  -7   7   8        0.01       -1.24     15.57 o
  -5   7   8        1.45        0.60     17.83 o
  -3   7   8      536.81      506.60     18.10 o
  -1   7   8      915.25      897.66     20.70 o
   1   7   8      205.48      185.41     13.81 o
   3   7   8      237.03      237.55     13.69 o
   5   7   8       15.01        4.97     11.20 o
   7   7   8      731.23      697.78     19.79 o
   9   7   8      145.86      149.51     14.53 o
  11   7   8      442.13      471.04     18.84 o
  13   7   8     1948.22     2001.00     33.65 o
  15   7   8      152.89      176.61     17.03 o
 -14   8   8       30.68        6.04     19.83 o
 -12   8   8       12.10       19.54     14.35 o
 -10   8   8        0.42      -19.40     19.40 o
  -8   8   8        9.48       -5.20     18.35 o
  -6   8   8        3.56        6.47     16.93 o
  -4   8   8       27.87       12.64     17.30 o
  -2   8   8       25.06        5.57     12.70 o
   0   8   8        2.43       -5.57     16.82 o
   2   8   8        4.73       20.41     11.96 o
   4   8   8      979.11      878.72     23.83 o
   6   8   8       46.20       54.08     13.50 o
   8   8   8      138.98      112.57     15.44 o
  10   8   8       30.89       57.81     13.81 o
  -7   9   8       27.02      -21.83     21.83 o
  -5   9   8        3.68       16.66     19.61 o
  -3   9   8       29.39      -21.21     21.21 o
  -1   9   8      119.48       92.38     15.52 o
   1   9   8      115.79      117.56     16.18 o
   3   9   8       41.63       28.37     14.64 o
   5   9   8       55.64       68.82     14.72 o
 -25   1   9      120.28       97.30     10.89 o
 -23   1   9       12.78       12.48     10.28 o
 -21   1   9      401.10      376.97     11.25 o
 -19   1   9      772.16      685.67     37.81 o
 -17   1   9       59.61       46.07      6.42 o
 -15   1   9      111.72      100.42      8.18 o
 -13   1   9       18.27       14.50      7.91 o
 -11   1   9     2477.93     2437.36     38.63 o
  -9   1   9      532.64      441.43      6.51 o
  -7   1   9     2533.56     2712.51     37.40 o
  -5   1   9      352.91      377.21      4.84 o
  -3   1   9     2475.83     2678.22     43.30 o
  -1   1   9        0.70        5.29      2.60 o
   1   1   9       26.22       36.61      2.55 o
   3   1   9      562.28      652.79      6.06 o
   5   1   9      278.72      258.13      4.84 o
   7   1   9       50.27       64.19      5.71 o
   9   1   9      597.33      599.09      8.14 o
  11   1   9      285.67      254.79      7.10 o
  13   1   9      148.09      130.16      6.54 o
  15   1   9      504.17      471.13     16.63 o
  17   1   9      893.44      892.11     19.40 o
  19   1   9        9.17       19.92      9.45 o
  21   1   9      722.25      742.79     23.70 o
  23   1   9       31.62       39.49     10.96 o
 -24   2   9       39.02       32.76     21.25 o
 -22   2   9      101.01      103.14      9.41 o
 -20   2   9       91.14      114.09      8.42 o
 -18   2   9       21.12       34.80      7.36 o
 -16   2   9     1100.41     1076.18     13.53 o
 -14   2   9      794.95      790.78     11.22 o
 -12   2   9      110.28      144.82     12.86 o
 -10   2   9     1137.41     1153.38     31.95 o
  -8   2   9      927.03     1141.32      9.58 o
  -6   2   9     1334.18     1397.22     39.52 o
  -4   2   9       60.11       60.27      3.71 o
  -2   2   9      220.78      206.03      4.71 o
   0   2   9      348.88      370.97     11.36 o
   2   2   9     2186.35     2476.89     34.35 o
   4   2   9      107.66      100.24      3.87 o
   6   2   9      130.35      149.86     11.59 o
   8   2   9       14.07        5.06      7.24 o
  10   2   9      711.80      716.25     35.89 o
  12   2   9     1058.66     1133.60     22.76 o
  14   2   9        4.01        8.06      8.37 o
  16   2   9       29.06       35.25      7.46 o
  18   2   9       67.39       73.21     14.12 o
  20   2   9      197.87      246.71     14.70 o
  22   2   9       59.15       61.10     10.21 o
 -23   3   9        0.21       -1.57     18.33 o
 -21   3   9        7.39        0.00     17.07 o
 -19   3   9       22.84       29.54     10.58 o
 -17   3   9       39.83       43.79     10.21 o
 -15   3   9      320.73      320.43     12.54 o
 -13   3   9      461.80      420.61     13.73 o
 -11   3   9      473.75      533.46     12.78 o
  -9   3   9      611.45      601.75     12.00 o
  -7   3   9     5911.71     5942.33     44.08 o
  -5   3   9      973.00      999.96     13.07 o
  -3   3   9      754.29      711.04     10.68 o
  -1   3   9       60.69       93.15      5.79 o
   1   3   9     5434.79     5552.79     39.44 o
   3   3   9     1382.09     1374.97     15.01 o
   5   3   9      178.55      286.25      9.09 o
   7   3   9      222.70      245.30      9.26 o
   9   3   9      112.74      114.49     11.26 o
  11   3   9      104.00      103.81      9.55 o
  13   3   9      255.88      272.19     12.14 o
  15   3   9       77.22       86.84     11.20 o
  17   3   9       79.01       68.59     12.16 o
  19   3   9        0.00       20.02     11.77 o
  21   3   9       40.43       44.88     13.79 o
 -22   4   9        0.64        4.76     18.12 o
 -20   4   9        0.20       -0.72     16.82 o
 -18   4   9        2.99       20.74     10.58 o
 -16   4   9       29.04       30.86     10.56 o
 -14   4   9      403.43      365.13     13.59 o
 -12   4   9      800.52      761.80     16.37 o
 -10   4   9      227.76      203.02     10.37 o
  -8   4   9     1361.82     1269.14     17.67 o
  -6   4   9      660.35      644.88     12.76 o
  -4   4   9     1353.76     1256.44     16.33 o
  -2   4   9      390.24      374.03      9.81 o
   0   4   9      801.89      836.31     13.44 o
   2   4   9     2208.64     2099.57     20.39 o
   4   4   9      525.60      536.85     11.92 o
   6   4   9     1180.36     1107.98     16.68 o
   8   4   9     2259.03     2123.32     23.54 o
  10   4   9       49.90       59.54      9.11 o
  12   4   9       34.54       31.61      9.57 o
  14   4   9       21.52       34.12     11.05 o
  16   4   9       33.26       38.43     12.14 o
  18   4   9        2.44      -17.67     17.67 o
  20   4   9       94.90       97.46     14.74 o
 -21   5   9        0.60       -3.28     19.36 o
 -19   5   9        6.30       17.05     18.23 o
 -17   5   9        3.24        2.02     16.33 o
 -15   5   9       13.38       21.34     12.16 o
 -13   5   9      102.41       93.56     11.07 o
 -11   5   9      213.34      179.76     12.02 o
  -9   5   9       24.76       22.08      8.87 o
  -7   5   9     1830.84     1733.27     21.79 o
  -5   5   9      118.95      124.13      9.57 o
  -3   5   9      284.09      251.51     11.22 o
  -1   5   9      236.56      226.09     10.87 o
   1   5   9      632.45      577.87     13.57 o
   3   5   9      242.31      198.17     10.12 o
   5   5   9      181.43      112.90      9.40 o
   7   5   9      388.83      332.43     12.64 o
   9   5   9        0.62        0.52     13.73 o
  11   5   9       20.25        8.54     16.10 o
  13   5   9       20.49       31.87     12.21 o
  15   5   9        5.20       13.09     16.56 o
  17   5   9       15.70        2.29     18.76 o
  19   5   9        8.74       -5.88     21.63 o
 -20   6   9        0.43       11.15     19.85 o
 -18   6   9        3.74        7.86     18.74 o
 -16   6   9        3.18       -2.89     18.39 o
 -14   6   9       21.94       -8.64     17.22 o
 -12   6   9        2.34        6.45     10.72 o
 -10   6   9      141.36      148.26     12.27 o
  -8   6   9       42.45       31.34      9.81 o
  -6   6   9       22.23       28.84      8.95 o
  -4   6   9      428.34      448.65     14.12 o
  -2   6   9       28.22       10.80     14.12 o
   0   6   9      748.92      749.37     17.03 o
   2   6   9      471.51      403.25     13.42 o
   4   6   9      477.93      421.14     14.04 o
   6   6   9      340.17      324.45     13.59 o
   8   6   9      256.57      258.23     13.24 o
  10   6   9      275.38      295.98     15.01 o
  12   6   9        0.57        1.36     16.14 o
  14   6   9       10.67       13.28     18.33 o
  16   6   9        2.04       15.28     17.63 o
 -17   7   9        4.31      -24.47     24.47 o
 -15   7   9       49.91       19.69     23.65 o
 -13   7   9       12.69       26.10     12.64 o
 -11   7   9        0.05       14.84     11.48 o
  -9   7   9      194.62      189.10     14.10 o
  -7   7   9       41.80       36.62     11.13 o
  -5   7   9     1566.19     1477.23     25.26 o
  -3   7   9       66.09       65.67     14.84 o
  -1   7   9        0.20       13.59     16.74 o
   1   7   9     1533.91     1571.69     25.13 o
   3   7   9       39.99       32.97     11.77 o
   5   7   9       28.16       29.42     10.95 o
   7   7   9        2.53       11.94     11.88 o
   9   7   9      435.22      420.61     18.10 o
  11   7   9       84.31      106.61     14.84 o
  13   7   9        8.53      -24.80     24.80 o
  15   7   9        2.74       19.87     14.31 o
 -12   8   9       12.87       16.43     13.26 o
 -10   8   9       52.89       54.35     13.71 o
  -8   8   9        0.63       12.76     17.61 o
  -6   8   9        2.06       23.63     11.83 o
  -4   8   9      105.56      117.00     13.69 o
  -2   8   9      400.50      358.71     17.24 o
   0   8   9      106.47      115.64     13.63 o
   2   8   9        5.75        5.71     16.82 o
   4   8   9       17.07       17.94     13.28 o
   6   8   9        0.06        8.33     18.37 o
   8   8   9       44.03       43.54     14.58 o
  10   8   9        3.47       12.49     13.34 o
  -7   9   9       82.43       89.52     15.92 o
  -5   9   9       90.01       68.61     15.88 o
  -3   9   9      152.51      160.75     16.74 o
  -1   9   9      302.51      292.64     18.93 o
   1   9   9      127.61      139.93     15.36 o
   3   9   9       95.12       90.10     15.26 o
   5   9   9        5.07        2.60     19.65 o
 -26   0  10      100.44      107.13     16.23 o
 -24   0  10        2.57      -12.18     17.83 o
 -22   0  10      408.96      377.17     16.74 o
 -20   0  10      893.76      701.47     18.51 o
 -18   0  10      189.96      167.43     11.48 o
 -16   0  10     3511.08     2924.11     28.06 o
 -14   0  10        4.56       -3.83     10.02 o
 -12   0  10       68.64       78.80      6.74 o
 -10   0  10       22.19       21.96      5.17 o
  -8   0  10       41.20       43.56      4.49 o
  -6   0  10      482.54      393.66      7.17 o
  -4   0  10    21635.82    20636.77     58.00 o
  -2   0  10    59858.55    55613.66     90.34 o
   0   0  10    21127.14    19621.92     54.41 o
   2   0  10     7592.98     7921.81     37.11 o
   4   0  10     2984.99     2958.47     25.13 o
   6   0  10     3203.82     3174.89     28.86 o
   8   0  10     1482.54     1590.89     16.37 o
  10   0  10     3027.02     2258.86     22.99 o
  12   0  10    14355.08    11289.44     70.72 o
  14   0  10     2399.09     1905.15     23.48 o
  16   0  10      928.09      749.06     17.38 o
  18   0  10       49.17       55.38     10.49 o
  20   0  10       59.44       60.10     12.41 o
  22   0  10       12.63      -14.37     18.86 o
 -25   1  10        2.36       -4.91     13.33 o
 -23   1  10      236.03      226.78     11.07 o
 -21   1  10        6.17       20.06      7.45 o
 -19   1  10      160.80      154.28     15.53 o
 -17   1  10       67.65       76.43      6.87 o
 -15   1  10      319.07      287.19      7.81 o
 -13   1  10      411.29      364.60      7.31 o
 -11   1  10      584.75      526.97     12.10 o
  -9   1  10      393.36      401.64      6.18 o
  -7   1  10       10.68       12.16      3.23 o
  -5   1  10     2380.80     2241.44     26.65 o
  -3   1  10      101.61      100.42      8.50 o
  -1   1  10    11071.96    11111.24    127.01 o
   1   1  10     5090.86     5326.37    127.56 o
   3   1  10        4.19       10.60      4.53 o
   5   1  10     1002.44      997.27     14.47 o
   7   1  10     1164.94     1200.55     11.69 o
   9   1  10        0.13        5.39      4.67 o
  11   1  10     2004.84     1869.36     28.71 o
  13   1  10       59.38       57.86     13.97 o
  15   1  10      225.21      195.93      8.19 o
  17   1  10      168.58      176.87      9.26 o
  19   1  10       27.19       20.16     10.57 o
  21   1  10      307.73      302.25     26.41 o
  23   1  10        0.13        6.96     14.88 o
 -24   2  10       27.73       18.59     14.82 o
 -22   2  10      225.14      225.02     11.40 o
 -20   2  10       26.60       12.91      9.00 o
 -18   2  10        4.48       -5.33     16.93 o
 -16   2  10       14.20       -0.71     12.91 o
 -14   2  10        0.13        8.52     14.89 o
 -12   2  10      123.05      150.42     10.29 o
 -10   2  10       21.94       23.20      4.35 o
  -8   2  10       37.47       29.11      5.88 o
  -6   2  10     1682.18     1738.48     32.02 o
  -4   2  10     8438.43     8719.92    189.71 o
  -2   2  10       83.52       80.88      5.32 o
   0   2  10      314.69      397.49      5.41 o
   2   2  10    11596.34    12726.88    396.00 o
   4   2  10      483.64      484.68     13.77 o
   6   2  10     1342.63     1364.93     54.78 o
   8   2  10     3695.97     3821.25     75.67 o
  10   2  10     1507.00     1498.41     51.53 o
  12   2  10      331.51      339.79      8.58 o
  14   2  10      240.99      236.73      8.50 o
  16   2  10       28.78       25.17     10.48 o
  18   2  10        7.83       11.91     11.91 o
  20   2  10       22.27       37.86      9.29 o
  22   2  10        0.56       -3.74     13.88 o
 -23   3  10       42.62       48.49     13.52 o
 -21   3  10        0.01      -13.26     15.73 o
 -19   3  10        0.38       19.24     10.08 o
 -17   3  10        0.05       -2.21     13.88 o
 -15   3  10      293.11      285.40     12.80 o
 -13   3  10      856.30      792.87     16.47 o
 -11   3  10      236.27      274.93     10.62 o
  -9   3  10      877.79      880.67     14.23 o
  -7   3  10      110.24       96.10      7.79 o
  -5   3  10     1290.07     1360.72     14.91 o
  -3   3  10       22.08       -3.40      7.65 o
  -1   3  10       11.08       10.60      5.05 o
   1   3  10     9542.26     9760.04     52.74 o
   3   3  10     2723.73     2630.23     25.11 o
   5   3  10      436.98      340.24     10.12 o
   7   3  10      361.31      353.87     10.56 o
   9   3  10     4646.54     4523.12     39.30 o
  11   3  10      127.41      165.57     10.06 o
  13   3  10        0.60        2.56     11.98 o
  15   3  10       74.51       83.64     10.76 o
  17   3  10      162.08      182.01     13.98 o
  19   3  10       10.75        7.30     18.04 o
  21   3  10      176.41      194.93     16.37 o
 -22   4  10        2.93       -0.78     18.04 o
 -20   4  10       20.63       47.19     11.34 o
 -18   4  10        1.35        7.65     14.64 o
 -16   4  10       31.76       25.98     10.76 o
 -14   4  10      251.27      211.04     12.39 o
 -12   4  10     1782.62     1702.57     22.84 o
 -10   4  10      447.07      399.89     12.21 o
  -8   4  10      749.79      749.28     14.78 o
  -6   4  10      250.87      223.18      9.57 o
  -4   4  10     1313.07     1235.72     16.35 o
  -2   4  10        1.20       -7.22      9.15 o
   0   4  10      608.82      598.30     11.90 o
   2   4  10      265.99      222.75      9.15 o
   4   4  10      425.63      381.97     11.11 o
   6   4  10      185.06      178.15      9.32 o
   8   4  10      352.24      388.92     12.31 o
  10   4  10      136.50      139.27      9.88 o
  12   4  10      117.38      128.38     11.55 o
  14   4  10      117.17      144.65     12.58 o
  16   4  10        0.73       -2.68     16.06 o
  18   4  10      121.67      126.55     13.88 o
  20   4  10       18.12       38.90     13.81 o
 -21   5  10        0.00       10.64     19.13 o
 -19   5  10      194.31      231.92     15.67 o
 -17   5  10        3.55       -2.02     17.57 o
 -15   5  10      731.10      679.54     19.30 o
 -13   5  10      166.60      174.13     12.43 o
 -11   5  10      986.08     1031.57     19.38 o
  -9   5  10      634.11      608.59     14.93 o
  -7   5  10       17.36       27.32      8.76 o
  -5   5  10       32.03       30.66      8.51 o
  -3   5  10      690.21      671.62     14.82 o
  -1   5  10     1685.52     1616.91     20.58 o
   1   5  10      421.63      414.71     12.80 o
   3   5  10      423.80      415.25     12.43 o
   5   5  10       22.36       24.12      8.41 o
   7   5  10        1.36       -0.97     12.23 o
   9   5  10        3.43       -2.64     14.04 o
  11   5  10       13.68      -10.99     15.52 o
  13   5  10      290.32      293.57     15.67 o
  15   5  10        0.33        2.10     17.77 o
  17   5  10       16.57       12.35     19.24 o
  19   5  10      211.50      218.52     18.41 o
 -20   6  10        4.27        2.58     18.86 o
 -18   6  10        0.01      -16.53     17.83 o
 -16   6  10       96.89       99.48     14.37 o
 -14   6  10      192.57      200.07     14.12 o
 -12   6  10      441.07      424.96     16.31 o
 -10   6  10     1007.63      926.88     20.60 o
  -8   6  10       28.55       34.04     10.27 o
  -6   6  10       35.37       47.09      9.30 o
  -4   6  10        4.18      -13.44     13.44 o
  -2   6  10      236.51      205.92     11.57 o
   0   6  10      225.10      220.87     11.67 o
   2   6  10        2.72       -5.09     12.51 o
   4   6  10        8.79        5.55      9.65 o
   6   6  10       23.83       10.02     14.31 o
   8   6  10        4.25       10.97     10.27 o
  10   6  10       12.85        7.01     17.13 o
  12   6  10       11.37       41.65     11.44 o
  14   6  10        0.24        1.51     17.42 o
  16   6  10       14.05       13.05     18.37 o
 -17   7  10      332.31      308.97     20.04 o
 -15   7  10      266.04      296.93     18.00 o
 -13   7  10      294.39      292.27     17.34 o
 -11   7  10      103.63      123.21     12.78 o
  -9   7  10      187.52      172.46     14.21 o
  -7   7  10      305.04      334.18     15.13 o
  -5   7  10      350.82      324.80     16.62 o
  -3   7  10     3030.22     2856.52     33.38 o
  -1   7  10      904.07      898.03     20.78 o
   1   7  10      268.89      274.27     14.66 o
   3   7  10      158.52      173.00     12.86 o
   5   7  10       21.00       35.87     11.20 o
   7   7  10       22.30       20.49     12.14 o
   9   7  10        1.74       -8.54     19.54 o
  11   7  10        5.85       18.18     19.30 o
  13   7  10      142.36      121.06     18.23 o
 -12   8  10        5.68       26.39     13.73 o
 -10   8  10       80.75       74.24     14.23 o
  -8   8  10      366.48      352.76     18.14 o
  -6   8  10        4.53       12.43     16.02 o
  -4   8  10        0.38      -10.74     17.77 o
  -2   8  10       95.21       70.28     13.92 o
   0   8  10       60.07       55.50     13.05 o
   2   8  10       26.03       12.99     18.29 o
   4   8  10        6.13        7.77     13.05 o
   6   8  10       43.65       61.27     13.81 o
   8   8  10       32.63       -6.41     20.43 o
  10   8  10        0.00      -11.79     19.22 o
  -7   9  10       10.21        4.33     21.28 o
  -5   9  10       42.54       42.35     15.01 o
  -3   9  10       27.90       37.63     14.08 o
  -1   9  10       11.37       20.43     14.31 o
   1   9  10        1.31        7.98     14.37 o
   3   9  10       13.93       -1.71     19.67 o
 -25   1  11       12.88       -0.93     16.16 o
 -23   1  11       54.14       77.81      9.49 o
 -21   1  11        9.72       15.27     11.20 o
 -19   1  11        0.87       -0.89     10.10 o
 -17   1  11       85.74       90.46      9.58 o
 -15   1  11       34.88       45.58      5.69 o
 -13   1  11       65.48       74.15      5.39 o
 -11   1  11       37.57       28.29      4.93 o
  -9   1  11      150.17       84.22     11.24 o
  -7   1  11     1436.69     1299.22      9.24 o
  -5   1  11      564.87      738.75      7.50 o
  -3   1  11     3896.95     4165.79     34.27 o
  -1   1  11        3.34       10.25     11.85 o
   1   1  11     5037.19     5523.51     57.03 o
   3   1  11     4874.85     4955.12     92.28 o
   5   1  11     2811.65     2739.97     19.29 o
   7   1  11     2836.88     2851.36     56.23 o
   9   1  11      687.67      688.69      8.99 o
  11   1  11      319.92      282.88      7.60 o
  13   1  11       15.64       10.39     11.98 o
  15   1  11       24.59       17.24      7.99 o
  17   1  11       50.84       59.28      7.84 o
  19   1  11       29.97       18.01     11.25 o
  21   1  11        0.40       -6.29     15.59 o
 -24   2  11        0.41        6.32     10.24 o
 -22   2  11       72.37       60.97     17.45 o
 -20   2  11        5.87        4.11      8.38 o
 -18   2  11       36.96       18.05      8.40 o
 -16   2  11      462.23      448.83     10.31 o
 -14   2  11       67.95       61.15      6.99 o
 -12   2  11       58.14       52.36      5.79 o
 -10   2  11      187.78      242.16      7.05 o
  -8   2  11      915.38      880.23     21.14 o
  -6   2  11     9626.08     9659.20     35.53 o
  -4   2  11     6389.73     6657.23     39.50 o
  -2   2  11      604.18      577.06      6.52 o
   0   2  11      626.38      628.82      6.86 o
   2   2  11     1147.85     1109.76      8.88 o
   4   2  11      466.70      477.45      6.65 o
   6   2  11       43.79       56.84      4.30 o
   8   2  11     6448.20     6434.77    209.32 o
  10   2  11       12.72       37.10      6.31 o
  12   2  11       72.56       80.21      7.14 o
  14   2  11       42.98       42.45      6.74 o
  16   2  11       29.19       36.51      7.57 o
  18   2  11       22.86       20.78      8.36 o
  20   2  11       34.97       30.77      9.51 o
  22   2  11        0.45      -12.77     23.83 o
 -23   3  11       11.95       18.29     18.86 o
 -21   3  11       17.33       13.48     17.05 o
 -19   3  11       41.17       54.02     11.15 o
 -17   3  11       13.76        7.30     14.23 o
 -15   3  11      601.14      539.07     15.15 o
 -13   3  11     1983.35     1930.68     23.28 o
 -11   3  11        1.24       -9.38     10.39 o
  -9   3  11     1260.69     1255.70     16.64 o
  -7   3  11      364.56      387.56     10.31 o
  -5   3  11        4.45        3.77      7.94 o
  -3   3  11      540.55      545.22     10.23 o
  -1   3  11     1251.12     1307.08     14.66 o
   1   3  11     6319.09     6793.71     45.50 o
   3   3  11      113.67      100.43      6.97 o
   5   3  11     6266.50     6158.11     47.11 o
   7   3  11      360.13      358.32     11.05 o
   9   3  11     2392.19     2285.17     24.20 o
  11   3  11        4.50       -3.30     12.00 o
  13   3  11       22.42       11.67     13.48 o
  15   3  11        8.41       10.76     13.98 o
  17   3  11      411.01      430.30     17.52 o
  19   3  11        0.62        7.55     12.06 o
  21   3  11       51.07       73.40     14.91 o
 -22   4  11       10.38      -16.06     18.53 o
 -20   4  11       14.07       15.90     17.22 o
 -18   4  11      218.04      208.95     14.16 o
 -16   4  11      122.02      124.09     11.75 o
 -14   4  11      448.99      502.33     15.50 o
 -12   4  11        0.68       -8.49     13.09 o
 -10   4  11       21.57       13.30      7.96 o
  -8   4  11      576.87      578.16     13.30 o
  -6   4  11     1000.36      962.75     15.48 o
  -4   4  11     1537.10     1563.20     18.23 o
  -2   4  11      878.67      838.31     13.83 o
   0   4  11        4.54       -9.36      9.36 o
   2   4  11       82.64      101.91      7.92 o
   4   4  11     1036.16     1104.91     16.51 o
   6   4  11      241.08      203.14     10.29 o
   8   4  11       14.29       11.28      8.45 o
  10   4  11        4.81       13.98      8.64 o
  12   4  11      349.01      387.54     14.89 o
  14   4  11      197.74      203.39     14.02 o
  16   4  11       93.84       90.41     13.55 o
  18   4  11       84.04       89.52     13.65 o
  20   4  11      126.08      114.26     16.97 o
 -21   5  11       67.65       71.64     15.17 o
 -19   5  11      460.66      503.53     20.31 o
 -17   5  11      176.02      194.01     15.19 o
 -15   5  11     1005.25     1070.83     23.03 o
 -13   5  11       45.51       39.75     10.72 o
 -11   5  11       29.08       -0.52     14.74 o
  -9   5  11        8.59      -13.15     13.15 o
  -7   5  11        2.00        5.01     12.04 o
  -5   5  11      275.25      271.75     12.04 o
  -3   5  11       48.80       35.50      9.98 o
  -1   5  11      107.40      110.34     10.74 o
   1   5  11       55.55       62.43      9.44 o
   3   5  11       16.79        9.77     10.70 o
   5   5  11        0.14        7.50     11.13 o
   7   5  11       30.91       39.77      9.20 o
   9   5  11      210.68      202.75     12.95 o
  11   5  11      257.02      286.60     14.74 o
  13   5  11     1003.37     1126.35     23.05 o
  15   5  11      198.61      250.29     15.63 o
  17   5  11      279.11      320.04     18.08 o
  19   5  11      173.38      193.59     17.71 o
 -20   6  11        1.27      -20.56     20.56 o
 -18   6  11        4.03       11.17     18.68 o
 -16   6  11      150.61      165.16     15.24 o
 -14   6  11       41.53       15.59     18.25 o
 -12   6  11        2.41      -17.22     17.22 o
 -10   6  11      109.79       97.93     12.37 o
  -8   6  11       90.64       89.48     10.82 o
  -6   6  11       36.17       51.32      9.90 o
  -4   6  11       26.28       29.96      9.30 o
  -2   6  11        0.11        9.17      9.05 o
   0   6  11       20.71       36.90      9.44 o
   2   6  11       80.06       69.64     10.35 o
   4   6  11       35.72       18.76     10.23 o
   6   6  11       13.17       -7.44     14.08 o
   8   6  11      139.57      141.00     12.82 o
  10   6  11        0.02      -10.47     17.79 o
  12   6  11       25.35       21.57     12.56 o
  14   6  11        1.96       -9.22     18.70 o
  16   6  11       23.44       41.38     13.98 o
 -17   7  11      177.41      230.62     18.08 o
 -15   7  11       77.15       74.92     16.08 o
 -13   7  11        4.18        5.26     13.88 o
 -11   7  11       84.66       82.94     13.26 o
  -9   7  11      147.85      139.74     13.73 o
  -7   7  11        1.41       18.00     11.24 o
  -5   7  11       26.47       28.39     11.85 o
  -3   7  11       75.18       76.06     14.86 o
  -1   7  11        0.17        2.45     11.81 o
   1   7  11       81.62       81.87     12.43 o
   3   7  11       92.03       83.25     13.55 o
   5   7  11        2.08        3.94     16.00 o
   7   7  11       88.10       83.99     13.59 o
   9   7  11      686.95      697.55     21.48 o
  11   7  11       11.03       20.18     14.39 o
  13   7  11       38.29       14.99     23.50 o
 -12   8  11        6.92       11.73     19.81 o
 -10   8  11        2.71      -11.98     19.61 o
  -8   8  11      117.48       98.65     15.24 o
  -6   8  11       26.41        3.73     18.41 o
  -4   8  11       12.85       18.64     12.08 o
  -2   8  11       17.00        7.24     18.06 o
   0   8  11       69.51       57.79     13.46 o
   2   8  11      146.08      139.37     15.17 o
   4   8  11       18.40       34.78     13.57 o
   6   8  11       24.43       13.71     15.79 o
   8   8  11      189.67      190.75     16.74 o
  10   8  11        1.73        5.17     19.57 o
  -5   9  11       60.51       67.64     14.97 o
  -3   9  11        1.87      -19.75     19.75 o
  -1   9  11       75.10       45.89     16.66 o
   1   9  11       21.20       14.12     15.03 o
   3   9  11       52.42       36.12     14.89 o
 -26   0  12      252.84      285.96     18.72 o
 -24   0  12       23.55       50.28     12.54 o
 -22   0  12       94.35       67.27     12.82 o
 -20   0  12     1462.32     1302.95     23.50 o
 -18   0  12       91.33       70.16     10.35 o
 -16   0  12      844.01      773.24     16.91 o
 -14   0  12      373.15      349.13     11.11 o
 -12   0  12     2323.70     2330.81     23.50 o
 -10   0  12     2090.90     2177.30     23.15 o
  -8   0  12      792.73      750.15     10.72 o
  -6   0  12     7114.62     6940.44     39.25 o
  -4   0  12    15928.60    15808.46     55.42 o
  -2   0  12     4089.87     3924.81     27.11 o
   0   0  12     1642.23     1545.82     15.28 o
   2   0  12      202.49      230.70      6.12 o
   4   0  12       11.48        4.93      6.00 o
   6   0  12      137.90      140.69      6.47 o
   8   0  12       40.81       41.61      5.63 o
  10   0  12      291.30      219.24      9.61 o
  12   0  12     2552.94     2100.79     23.75 o
  14   0  12      361.85      316.02     13.09 o
  16   0  12       71.05       52.94     10.74 o
  18   0  12       37.36       41.05     11.17 o
  20   0  12     1291.36     1230.83     25.89 o
  22   0  12      132.98      176.75     16.04 o
 -25   1  12       11.54       19.51     35.87 o
 -23   1  12      140.58      165.28     10.60 o
 -21   1  12        7.95        8.56     11.46 o
 -19   1  12       18.35       10.91     10.12 o
 -17   1  12      889.60      773.15     12.04 o
 -15   1  12      181.96      156.62      7.09 o
 -13   1  12      111.49       92.70      5.64 o
 -11   1  12     3313.25     3078.21     34.10 o
  -9   1  12     2110.58     1810.27     20.36 o
  -7   1  12      154.31      147.26      5.35 o
  -5   1  12      363.14      375.15      5.36 o
  -3   1  12     2194.41     2315.15     65.37 o
  -1   1  12     2723.77     2820.19     18.57 o
   1   1  12      185.83      215.82     13.33 o
   3   1  12     2407.68     2561.25     46.38 o
   5   1  12      152.95      180.21      8.44 o
   7   1  12      477.42      454.80      7.34 o
   9   1  12      411.15      374.72      7.39 o
  11   1  12       14.29       -2.00      8.75 o
  13   1  12      115.12      104.63      6.98 o
  15   1  12      243.35      230.93     10.88 o
  17   1  12      136.25      105.44      9.21 o
  19   1  12      306.82      278.05     11.39 o
  21   1  12      608.28      609.99     16.01 o
 -24   2  12       37.33       42.07      9.49 o
 -22   2  12      197.42      170.96     21.83 o
 -20   2  12       26.76       21.76      8.79 o
 -18   2  12       18.46       13.04      7.54 o
 -16   2  12     1251.72     1246.70     14.76 o
 -14   2  12     1952.76     1883.17     39.55 o
 -12   2  12     1308.48     1359.47     22.40 o
 -10   2  12     1199.58     1204.67     11.09 o
  -8   2  12       44.45       36.38     11.72 o
  -6   2  12     1475.33     1627.36     12.13 o
  -4   2  12     2953.81     3170.91     72.56 o
  -2   2  12     5943.42     6256.77    112.70 o
   0   2  12      842.91      839.81     45.68 o
   2   2  12     2399.48     2742.96     82.23 o
   4   2  12      455.49      495.56     15.19 o
   6   2  12       80.55       85.43      4.98 o
   8   2  12     1113.70     1134.35     28.04 o
  10   2  12     2890.29     2958.81     89.86 o
  12   2  12      948.76      952.80     41.11 o
  14   2  12       12.10       19.28     11.24 o
  16   2  12       53.60       58.79      8.33 o
  18   2  12       70.56       50.28     17.30 o
  20   2  12       32.52       18.36     11.52 o
  22   2  12        3.29      -10.98     14.98 o
 -23   3  12        2.46      -19.46     19.46 o
 -21   3  12      124.57      131.02     13.32 o
 -19   3  12        2.27      -15.19     15.19 o
 -17   3  12        2.72       -3.69     10.74 o
 -15   3  12       39.36       36.02      9.65 o
 -13   3  12      292.94      293.96     12.08 o
 -11   3  12      259.68      262.47     10.72 o
  -9   3  12       18.95       18.02      7.09 o
  -7   3  12      782.03      819.42     13.61 o
  -5   3  12       51.82       50.70      6.21 o
  -3   3  12        0.78       10.04      5.38 o
  -1   3  12     2296.67     2521.81     24.55 o
   1   3  12     1968.12     2149.38     21.21 o
   3   3  12      467.07      438.56     10.21 o
   5   3  12     2099.54     2028.67     20.39 o
   7   3  12       11.59       -9.61     12.10 o
   9   3  12       90.42       84.41      9.57 o
  11   3  12        6.07       14.78      8.74 o
  13   3  12      221.50      246.46     12.18 o
  15   3  12      220.23      213.76     14.00 o
  17   3  12      229.67      258.68     15.61 o
  19   3  12        3.59      -18.23     18.23 o
  21   3  12       24.38       55.60     14.76 o
 -22   4  12        0.38        1.22     13.13 o
 -20   4  12        0.33      -16.04     17.15 o
 -18   4  12      137.84      117.97     13.67 o
 -16   4  12       14.39        1.18     15.03 o
 -14   4  12      483.25      490.83     15.94 o
 -12   4  12      147.66      139.68     10.62 o
 -10   4  12      347.53      353.89     11.85 o
  -8   4  12      230.24      240.19     10.29 o
  -6   4  12       87.65       80.43      8.76 o
  -4   4  12      555.59      539.26     12.29 o
  -2   4  12     1134.40     1037.36     15.48 o
   0   4  12      305.66      328.35     10.35 o
   2   4  12      166.38      218.62      9.59 o
   4   4  12      648.32      656.05     13.71 o
   6   4  12      287.10      257.53     10.87 o
   8   4  12        7.10       -2.33     11.69 o
  10   4  12      236.95      210.81     11.48 o
  12   4  12      916.40      970.92     20.76 o
  14   4  12       20.16       45.58     10.97 o
  16   4  12       11.07       30.29     11.83 o
  18   4  12        3.98       12.51     12.51 o
  20   4  12       35.07       36.02     15.03 o
 -21   5  12        5.56       -5.01     19.61 o
 -19   5  12      125.66      119.15     16.68 o
 -17   5  12       96.63       97.29     13.96 o
 -15   5  12      193.32      209.74     15.81 o
 -13   5  12       29.85       23.03     10.78 o
 -11   5  12       29.12       39.75     10.21 o
  -9   5  12        3.17        0.99     12.84 o
  -7   5  12       54.08       41.30      9.38 o
  -5   5  12     1839.38     1816.21     23.46 o
  -3   5  12     1521.81     1499.86     20.93 o
  -1   5  12      237.58      221.57     12.35 o
   1   5  12      669.62      622.78     14.97 o
   3   5  12       13.67       20.31      8.43 o
   5   5  12       74.64      107.85      9.73 o
   7   5  12      112.66      122.82     10.56 o
   9   5  12     1451.22     1500.42     24.08 o
  11   5  12       99.09      103.54     13.13 o
  13   5  12        0.31       -6.02     12.51 o
  15   5  12      123.64      137.58     14.02 o
  17   5  12       84.06       93.91     14.72 o
 -20   6  12        4.19       21.48     13.92 o
 -18   6  12       15.02       22.14     13.36 o
 -16   6  12        3.96       -0.74     18.06 o
 -14   6  12       19.61       23.30     12.31 o
 -12   6  12       16.63       -9.55     16.99 o
 -10   6  12       48.32       37.30     11.38 o
  -8   6  12        0.00        5.65      9.50 o
  -6   6  12      224.38      223.63     12.76 o
  -4   6  12        0.38       -6.84     13.46 o
  -2   6  12       31.65       11.98     14.53 o
   0   6  12       20.32       32.22      9.46 o
   2   6  12        6.55      -11.79     13.22 o
   4   6  12      310.22      300.45     13.59 o
   6   6  12       19.04        7.03     14.41 o
   8   6  12        0.00        6.23     14.53 o
  10   6  12      675.57      691.27     19.73 o
  12   6  12       24.66       26.02     12.27 o
  14   6  12       20.23       15.69     18.56 o
  16   6  12        1.47       17.05     18.72 o
 -17   7  12       62.43       56.02     16.35 o
 -15   7  12       52.84       61.93     14.68 o
 -13   7  12        6.91       22.74     12.97 o
 -11   7  12       27.58       39.67     12.68 o
  -9   7  12        3.02      -17.48     17.48 o
  -7   7  12       32.10       33.94     12.33 o
  -5   7  12      128.31      159.78     13.79 o
  -3   7  12      192.11      178.48     16.10 o
  -1   7  12      213.26      215.45     14.35 o
   1   7  12       73.01       71.50     12.35 o
   3   7  12      602.48      638.26     19.34 o
   5   7  12      163.80      154.75     13.63 o
   7   7  12       76.92       62.18     13.63 o
   9   7  12       19.29       27.13     13.63 o
  11   7  12       11.10       34.06     13.98 o
  13   7  12      163.94      195.59     17.05 o
 -12   8  12       10.13       -6.78     21.32 o
 -10   8  12        2.74       14.56     13.81 o
  -8   8  12       26.50        2.33     19.94 o
  -6   8  12       60.96       87.27     13.13 o
  -4   8  12        2.25       18.53     12.02 o
  -2   8  12        5.18       11.77     12.08 o
   0   8  12       66.63       66.88     13.36 o
   2   8  12      392.31      376.61     18.29 o
   4   8  12        9.19      -13.09     20.06 o
   6   8  12      921.90      902.90     25.07 o
   8   8  12       81.84       76.24     15.92 o
  10   8  12       16.96        3.92     14.66 o
  -5   9  12        0.97       14.76     20.16 o
  -3   9  12       80.30       72.55     15.17 o
  -1   9  12       27.67       35.58     14.08 o
   1   9  12        1.60        1.73     14.89 o
 -25   1  13        5.23       -8.77     13.49 o
 -23   1  13      336.43      322.98     34.18 o
 -21   1  13      251.19      234.90     10.04 o
 -19   1  13      119.20      119.18     22.50 o
 -17   1  13        5.20        2.15      9.44 o
 -15   1  13      379.60      317.17      8.23 o
 -13   1  13      334.27      345.93     19.42 o
 -11   1  13        1.70        7.38      5.56 o
  -9   1  13      348.07      286.14      6.18 o
  -7   1  13      180.87      154.66      8.24 o
  -5   1  13       65.58       70.26      3.71 o
  -3   1  13      128.29      140.81      4.05 o
  -1   1  13      165.81      189.28      4.19 o
   1   1  13        3.98        6.15      2.95 o
   3   1  13      172.39      181.19      5.43 o
   5   1  13       23.67       32.00     20.49 o
   7   1  13     1954.50     1895.95     40.25 o
   9   1  13      140.99      142.68      6.04 o
  11   1  13        1.56       -2.19      7.90 o
  13   1  13      323.19      295.11     17.50 o
  15   1  13      426.76      404.85     10.35 o
  17   1  13      624.79      603.25     17.13 o
  19   1  13       10.82        5.85     12.58 o
  21   1  13      798.87      806.00     16.94 o
 -24   2  13      103.73      138.98     10.27 o
 -22   2  13      263.09      252.36     11.23 o
 -20   2  13        2.04       -5.79     10.81 o
 -18   2  13      962.01      909.08     44.18 o
 -16   2  13     1340.03     1316.90     15.19 o
 -14   2  13     1248.32     1171.38     23.14 o
 -12   2  13      323.39      363.93     14.00 o
 -10   2  13       25.45       16.23     10.87 o
  -8   2  13       50.86       51.01      4.31 o
  -6   2  13      428.99      430.00      7.06 o
  -4   2  13       63.44       60.89      4.58 o
  -2   2  13     4211.52     4546.92    129.69 o
   0   2  13        0.05        2.82      5.07 o
   2   2  13      106.93      123.03      4.61 o
   4   2  13        0.26        4.50      5.27 o
   6   2  13     2184.86     2131.42     48.39 o
   8   2  13     2994.54     3044.60     96.98 o
  10   2  13     3706.89     3710.13     86.90 o
  12   2  13      592.85      568.51     10.48 o
  14   2  13       10.10        4.90      9.86 o
  16   2  13      500.29      484.14     11.93 o
  18   2  13      388.01      396.38     12.53 o
  20   2  13       23.67       27.70     13.74 o
 -23   3  13        1.11       19.85     12.66 o
 -21   3  13        0.76        8.54     16.78 o
 -19   3  13        5.12       13.32     15.50 o
 -17   3  13      482.67      420.32     15.55 o
 -15   3  13      242.72      285.85     12.78 o
 -13   3  13       94.73       77.25      9.48 o
 -11   3  13      393.81      391.43     12.06 o
  -9   3  13      123.45      112.40      8.00 o
  -7   3  13        6.46       10.35      6.43 o
  -5   3  13      197.61      226.89      8.33 o
  -3   3  13      123.49      120.90      7.11 o
  -1   3  13       58.09       74.01      6.41 o
   1   3  13      544.32      558.12     11.15 o
   3   3  13       23.96        7.61      6.37 o
   5   3  13       29.25       41.91      7.26 o
   7   3  13      334.11      304.95     11.28 o
   9   3  13     1452.39     1407.95     20.23 o
  11   3  13      217.46      214.81     11.15 o
  13   3  13       21.31       25.15      9.50 o
  15   3  13       86.65       76.37     12.43 o
  17   3  13        1.47      -17.30     17.30 o
  19   3  13        4.36        0.00     17.26 o
  21   3  13      137.98      143.93     17.46 o
 -22   4  13        0.32      -16.06     18.62 o
 -20   4  13       67.05       48.12     13.42 o
 -18   4  13        1.85       -7.81     17.28 o
 -16   4  13        6.93       -6.16     10.45 o
 -14   4  13      109.49      104.92     10.74 o
 -12   4  13      447.49      416.44     13.81 o
 -10   4  13      248.69      235.24     10.84 o
  -8   4  13      294.01      263.73     10.62 o
  -6   4  13     1674.91     1616.29     19.30 o
  -4   4  13       51.79       66.45      7.88 o
  -2   4  13      620.17      538.00     12.41 o
   0   4  13     1163.58     1196.20     16.68 o
   2   4  13        0.00        5.65      6.89 o
   4   4  13      656.53      665.37     13.98 o
   6   4  13      467.11      478.03     12.95 o
   8   4  13      231.03      232.93     11.15 o
  10   4  13       31.60       30.43      9.83 o
  12   4  13      338.64      367.46     14.97 o
  14   4  13        0.04      -16.43     16.43 o
  16   4  13        9.46        2.12     11.90 o
  18   4  13        9.00      -17.96     17.96 o
  20   4  13       29.30       20.06     20.80 o
 -21   5  13        3.96       -0.82     13.83 o
 -19   5  13       80.61       80.90     15.09 o
 -17   5  13        0.25       16.51     16.62 o
 -15   5  13        0.07       18.23     18.91 o
 -13   5  13        1.63       -2.89     14.53 o
 -11   5  13      378.52      364.24     13.79 o
  -9   5  13      546.57      520.25     14.84 o
  -7   5  13      522.38      525.07     14.35 o
  -5   5  13     4759.87     4520.35     42.41 o
  -3   5  13     6571.40     6295.89     56.06 o
  -1   5  13     4204.70     4125.29     39.54 o
   1   5  13      690.97      619.52     14.68 o
   3   5  13      137.37      151.76     10.04 o
   5   5  13      182.96      195.14     11.28 o
   7   5  13       69.54       78.14     10.58 o
   9   5  13       20.76       38.57     11.75 o
  11   5  13       16.02        8.66     18.00 o
  13   5  13      120.42      128.26     14.60 o
  15   5  13       36.65       43.71     13.24 o
  17   5  13        0.07        9.77     19.73 o
 -20   6  13        0.55       16.58     13.52 o
 -18   6  13       19.19       -7.22     19.42 o
 -16   6  13       26.64       27.01     13.44 o
 -14   6  13       69.02       56.82     13.59 o
 -12   6  13        1.20       14.66     15.13 o
 -10   6  13        1.92       -3.59     15.30 o
  -8   6  13        2.50       13.61     13.90 o
  -6   6  13      856.71      822.80     18.29 o
  -4   6  13       64.64       56.24     10.37 o
  -2   6  13      400.30      405.04     14.31 o
   0   6  13      471.32      496.44     14.91 o
   2   6  13       19.35       41.13      9.36 o
   4   6  13       38.59       41.34     10.60 o
   6   6  13       16.44        5.32     13.79 o
   8   6  13      175.81      187.92     13.34 o
  10   6  13       43.92       36.14     12.86 o
  12   6  13       15.88       -5.11     18.72 o
  14   6  13        0.06       -0.78     17.52 o
  16   6  13        1.92       18.04     18.53 o
 -17   7  13       29.25       13.83     23.19 o
 -15   7  13       86.12       93.27     15.17 o
 -13   7  13      212.74      243.05     16.41 o
 -11   7  13      128.65      131.52     14.31 o
  -9   7  13      246.48      246.64     15.19 o
  -7   7  13       93.61       77.52     12.76 o
  -5   7  13        4.52      -10.18     16.97 o
  -3   7  13     2233.73     2114.00     30.14 o
  -1   7  13        0.01        0.62     16.68 o
   1   7  13       99.89       80.86     12.12 o
   3   7  13      165.31      201.30     14.45 o
   5   7  13      189.52      218.02     14.31 o
   7   7  13      143.18      156.07     14.47 o
   9   7  13       13.98      -15.73     19.71 o
  11   7  13        5.76       18.74     13.57 o
  13   7  13       18.74       17.09     21.48 o
 -12   8  13      126.66      103.11     17.15 o
 -10   8  13        7.84       -8.89     19.79 o
  -8   8  13        3.21      -17.11     19.75 o
  -6   8  13        2.72        2.27     19.03 o
  -4   8  13       12.22       23.05     12.39 o
  -2   8  13        6.69       -2.21     17.48 o
   0   8  13       19.21       12.62     18.16 o
   2   8  13       11.46       -9.05     19.63 o
   4   8  13      117.81      111.79     15.36 o
   6   8  13      255.75      246.10     18.31 o
   8   8  13      217.42      210.71     17.73 o
  -5   9  13        0.00        9.61     18.99 o
  -3   9  13       54.93       60.08     14.76 o
  -1   9  13        7.10       -3.46     20.33 o
   1   9  13      190.14      179.88     18.68 o
 -26   0  14      818.34      822.70     24.78 o
 -24   0  14        4.30        8.60     17.55 o
 -22   0  14       19.37       19.77     11.36 o
 -20   0  14        0.37      -11.03     15.67 o
 -18   0  14       90.24       82.34     11.20 o
 -16   0  14      114.33       87.07     10.45 o
 -14   0  14       21.30       29.30      7.48 o
 -12   0  14      276.71      302.02      9.65 o
 -10   0  14       71.73       79.87      6.31 o
  -8   0  14        3.09        2.66      7.30 o
  -6   0  14     4289.82     4151.10     32.62 o
  -4   0  14      134.97      108.47      5.67 o
  -2   0  14    27007.84    28766.44     78.90 o
   0   0  14      352.89      343.99      7.46 o
   2   0  14      951.25     1078.95     12.18 o
   4   0  14      482.39      546.16      9.88 o
   6   0  14     1869.19     1910.93     18.29 o
   8   0  14      229.54      181.08      8.41 o
  10   0  14      668.55      620.28     14.04 o
  12   0  14      410.03      340.84     12.97 o
  14   0  14     2212.71     1878.52     24.84 o
  16   0  14       14.26        0.00     14.53 o
  18   0  14       36.43       51.38     11.55 o
  20   0  14      235.31      235.96     16.27 o
  22   0  14        0.24        2.19     14.00 o
 -25   1  14        1.49        2.31     13.40 o
 -23   1  14       47.13       69.49     11.50 o
 -21   1  14       45.25       56.33      8.32 o
 -19   1  14      169.56      154.05      8.63 o
 -17   1  14       53.66       51.55      6.92 o
 -15   1  14       90.55       75.68      6.40 o
 -13   1  14       75.42       87.26     11.55 o
 -11   1  14      738.83      671.59     10.98 o
  -9   1  14      192.96      170.81      5.25 o
  -7   1  14      455.65      457.71      6.59 o
  -5   1  14      215.79      207.28      5.35 o
  -3   1  14      172.98      201.63      6.76 o
  -1   1  14     1792.44     1855.75     13.22 o
   1   1  14       38.11       35.55      3.58 o
   3   1  14     7647.79     7450.00    233.26 o
   5   1  14     7328.15     7266.84    117.27 o
   7   1  14      100.75       88.77      5.34 o
   9   1  14      412.61      392.95     12.38 o
  11   1  14      884.77      777.94     17.84 o
  13   1  14      167.09      158.47      7.85 o
  15   1  14      254.76      225.43      9.36 o
  17   1  14      214.22      243.35     10.19 o
  19   1  14       67.80       92.68      9.51 o
  21   1  14       97.96       92.00     13.71 o
 -24   2  14        6.76       13.96     11.23 o
 -22   2  14       22.41       18.47     19.71 o
 -20   2  14        0.13       -8.67      8.67 o
 -18   2  14      246.75      233.84      9.85 o
 -16   2  14      173.69      197.39      8.52 o
 -14   2  14     1164.61     1098.70     13.34 o
 -12   2  14      135.68      141.28      6.24 o
 -10   2  14      424.46      442.28     18.62 o
  -8   2  14      704.44      663.87     23.64 o
  -6   2  14     4182.62     4365.72    147.71 o
  -4   2  14     4753.21     4838.39    110.96 o
  -2   2  14     5856.80     6147.63    126.06 o
   0   2  14     1298.13     1300.92     29.27 o
   2   2  14      116.71      155.27      4.96 o
   4   2  14      499.96      503.14      7.48 o
   6   2  14     3868.76     3918.29    172.74 o
   8   2  14     1139.07     1182.63     27.89 o
  10   2  14     2587.24     2606.74     43.03 o
  12   2  14        3.14        6.05      8.97 o
  14   2  14      276.93      258.75      9.56 o
  16   2  14      124.59      128.18      9.16 o
  18   2  14       39.56       41.15     16.04 o
  20   2  14        1.97       16.77     11.03 o
 -23   3  14       20.03        7.20     18.82 o
 -21   3  14        4.61      -16.80     16.80 o
 -19   3  14       23.40       14.72     15.11 o
 -17   3  14      597.53      551.85     17.15 o
 -15   3  14      123.16      145.51     11.48 o
 -13   3  14       49.45       46.00      8.99 o
 -11   3  14     1431.82     1415.09     19.42 o
  -9   3  14       50.64       56.88      7.57 o
  -7   3  14      305.46      327.19     10.62 o
  -5   3  14      252.62      263.92      8.84 o
  -3   3  14      122.74      120.38      7.17 o
  -1   3  14       28.38       44.84      6.14 o
   1   3  14      272.68      287.67      9.26 o
   3   3  14      107.25       95.35      7.30 o
   5   3  14     1463.50     1450.10     18.12 o
   7   3  14     1058.29     1019.14     17.19 o
   9   3  14      118.22      139.33     10.84 o
  11   3  14       15.54       21.54      8.49 o
  13   3  14       51.17       50.28     10.04 o
  15   3  14        2.44        7.01     15.50 o
  17   3  14        5.06      -15.67     17.05 o
  19   3  14        2.03       33.01     13.09 o
 -22   4  14        0.34        9.71     17.48 o
 -20   4  14       69.77       95.58     13.30 o
 -18   4  14      234.55      281.28     15.94 o
 -16   4  14        3.13        7.71     14.33 o
 -14   4  14        0.87        0.54     13.24 o
 -12   4  14       66.38       73.95      9.90 o
 -10   4  14      338.44      307.52     11.63 o
  -8   4  14        6.92       26.49      7.20 o
  -6   4  14      289.01      304.31     10.93 o
  -4   4  14      968.75      932.92     15.26 o
  -2   4  14      891.54      837.92     14.62 o
   0   4  14      865.29      930.09     15.07 o
   2   4  14      100.68      123.31      8.54 o
   4   4  14       25.07        3.30     11.32 o
   6   4  14      219.90      215.53     10.91 o
   8   4  14       34.24       42.04      9.17 o
  10   4  14       47.60       39.56      9.71 o
  12   4  14      374.38      402.51     15.81 o
  14   4  14       36.96       38.97     12.08 o
  16   4  14       91.37       85.68     13.36 o
  18   4  14        0.84      -10.45     18.68 o
 -21   5  14       22.71       19.17     20.20 o
 -19   5  14        2.30        4.56     19.69 o
 -17   5  14       23.99        7.63     17.96 o
 -15   5  14     1245.59     1358.18     25.32 o
 -13   5  14      488.26      508.27     16.20 o
 -11   5  14      333.23      313.50     13.77 o
  -9   5  14      362.06      374.71     13.96 o
  -7   5  14      171.25      202.79     11.20 o
  -5   5  14       32.10       25.36     10.74 o
  -3   5  14      561.06      509.01     15.50 o
  -1   5  14      570.00      569.85     15.15 o
   1   5  14      428.87      389.37     12.89 o
   3   5  14        5.35       23.01      7.96 o
   5   5  14       86.97      101.25      9.61 o
   7   5  14       12.33       26.29      9.48 o
   9   5  14      923.61      961.51     20.80 o
  11   5  14      405.04      425.62     17.22 o
  13   5  14       17.84       18.97     13.28 o
  15   5  14        7.53       18.16     12.54 o
  17   5  14       34.25       50.24     14.93 o
 -20   6  14       12.55       27.59     14.62 o
 -18   6  14       21.23        6.45     19.50 o
 -16   6  14      366.55      361.07     18.25 o
 -14   6  14      278.06      280.82     15.36 o
 -12   6  14      187.15      182.05     13.94 o
 -10   6  14      515.14      499.18     17.01 o
  -8   6  14       19.35       11.48     14.37 o
  -6   6  14       21.42       33.98     10.49 o
  -4   6  14        1.68        1.07     13.42 o
  -2   6  14       15.45        4.27     14.53 o
   0   6  14        7.40       -4.31     13.24 o
   2   6  14       92.82       95.70     10.37 o
   4   6  14        7.06       12.62     14.49 o
   6   6  14        1.82       -5.42     14.80 o
   8   6  14       77.24       98.14     12.51 o
  10   6  14       19.20       23.38     12.04 o
  12   6  14       15.44        1.86     13.01 o
  14   6  14       10.66       32.55     12.78 o
  16   6  14       10.46      -18.33     20.35 o
 -17   7  14        0.06       17.38     20.58 o
 -15   7  14        1.13      -15.44     20.18 o
 -13   7  14      227.41      191.43     16.49 o
 -11   7  14       80.23       96.59     13.26 o
  -9   7  14       94.88       91.04     13.57 o
  -7   7  14        9.63        1.98     16.41 o
  -5   7  14      263.40      291.98     15.19 o
  -3   7  14       23.84       33.38     14.18 o
  -1   7  14        0.70      -16.64     16.64 o
   1   7  14       20.45       36.39     11.36 o
   3   7  14        0.51      -16.51     16.51 o
   5   7  14        0.48      -12.35     17.30 o
   7   7  14        1.21        2.89     16.68 o
   9   7  14       16.58        9.50     13.40 o
  11   7  14       29.06      -12.97     20.84 o
  13   7  14       56.97       42.47     16.97 o
 -12   8  14      409.89      405.02     20.41 o
 -10   8  14       43.58       49.25     14.06 o
  -8   8  14      325.14      297.11     17.79 o
  -6   8  14       69.27      102.01     13.26 o
  -4   8  14        8.66        0.74     16.78 o
  -2   8  14        6.87       -4.47     18.31 o
   0   8  14        0.58       18.02     11.67 o
   2   8  14       23.40       19.09     20.25 o
   4   8  14       27.78       -3.92     20.16 o
   6   8  14       20.23       10.97     15.30 o
   8   8  14       42.04        0.00     22.70 o
  -3   9  14        3.09       19.19     20.25 o
  -1   9  14       22.08       20.06     20.14 o
 -25   1  15        4.08        6.47     15.50 o
 -23   1  15       15.77       -6.31     12.79 o
 -21   1  15        1.31       -6.61     11.22 o
 -19   1  15        0.04        5.86      9.76 o
 -17   1  15      104.83       97.93      9.69 o
 -15   1  15      174.27      160.13     12.49 o
 -13   1  15      454.46      442.50     13.03 o
 -11   1  15      389.66      393.32      7.62 o
  -9   1  15       39.74       58.82      4.38 o
  -7   1  15       11.30       -1.44     13.61 o
  -5   1  15     4958.05     4943.91     53.38 o
  -3   1  15       20.60        6.33      4.42 o
  -1   1  15     3389.12     3558.04     70.88 o
   1   1  15     3475.98     3212.54     68.77 o
   3   1  15       77.97       36.61     61.44 o
   5   1  15       38.98       11.61     30.48 o
   7   1  15      143.91      128.02      5.59 o
   9   1  15        1.46       -7.71      7.71 o
  11   1  15      500.90      450.53      9.96 o
  13   1  15      118.96      117.59      7.69 o
  15   1  15       37.97       43.48      7.56 o
  17   1  15       10.95       -2.93     12.54 o
  19   1  15        0.53        0.37     12.46 o
  21   1  15       36.38       38.47     30.07 o
 -24   2  15        0.06        5.01     12.75 o
 -22   2  15        0.04       12.74     11.51 o
 -20   2  15       21.15        9.85      9.02 o
 -18   2  15       65.00       64.06      8.09 o
 -16   2  15      106.72      107.79      7.72 o
 -14   2  15     1389.28     1350.31     24.29 o
 -12   2  15       43.35       49.72     12.74 o
 -10   2  15     1010.08      978.87     17.12 o
  -8   2  15      159.87      155.48      5.53 o
  -6   2  15     2482.03     2326.13     50.00 o
  -4   2  15       70.18       67.03      7.26 o
  -2   2  15    14576.73    14461.11    335.31 o
   0   2  15     3240.52     3537.34     92.33 o
   2   2  15      471.26      495.31     30.36 o
   4   2  15      611.29      674.98     28.45 o
   6   2  15      427.13      436.56     16.92 o
   8   2  15      384.73      346.00      8.33 o
  10   2  15       48.53       50.04      6.80 o
  12   2  15        3.08        4.20      8.71 o
  14   2  15      250.18      217.17     14.99 o
  16   2  15       10.58       -6.86     12.10 o
  18   2  15       41.12       31.11     11.38 o
  20   2  15        1.62       12.11     13.77 o
 -23   3  15       65.12       80.26     13.92 o
 -21   3  15       19.71        6.51     16.68 o
 -19   3  15       34.32       51.19     11.09 o
 -17   3  15       31.22       50.12     11.46 o
 -15   3  15      440.73      365.64     14.10 o
 -13   3  15       76.81       70.84      9.44 o
 -11   3  15      801.28      766.79     15.32 o
  -9   3  15       97.45       64.61      8.31 o
  -7   3  15     3107.81     3123.14     30.97 o
  -5   3  15        6.63        6.27      8.74 o
  -3   3  15      205.01      200.48      8.31 o
  -1   3  15        0.93        2.56      8.21 o
   1   3  15      596.69      611.56     11.98 o
   3   3  15      510.46      470.44     11.40 o
   5   3  15       57.13       39.28      7.92 o
   7   3  15     3166.87     3052.51     30.47 o
   9   3  15      260.26      283.90     12.16 o
  11   3  15        4.50        1.57     12.21 o
  13   3  15       14.91        8.21     14.86 o
  15   3  15       24.58       -1.32     15.77 o
  17   3  15       16.94        3.65     17.71 o
  19   3  15      168.14      153.97     16.08 o
 -22   4  15       31.07       39.17     13.57 o
 -20   4  15       88.06      113.19     14.00 o
 -18   4  15      378.00      360.69     17.28 o
 -16   4  15      239.46      246.33     14.06 o
 -14   4  15       12.80        1.09     14.25 o
 -12   4  15       17.09        2.00     12.82 o
 -10   4  15      501.78      491.82     13.75 o
  -8   4  15        1.07        5.53     10.68 o
  -6   4  15       30.83       10.84     10.97 o
  -4   4  15      187.87      173.49      9.85 o
  -2   4  15      481.06      449.62     12.39 o
   0   4  15      523.80      476.13     12.35 o
   2   4  15      323.93      321.36     10.93 o
   4   4  15      342.29      288.58     11.69 o
   6   4  15        8.14        3.69     12.72 o
   8   4  15      140.57      160.34     10.97 o
  10   4  15       54.56       62.82      9.92 o
  12   4  15        2.79       10.33     15.09 o
  14   4  15       27.65       13.44     17.30 o
  16   4  15       31.98       17.13     17.28 o
  18   4  15      126.29      114.09     15.83 o
 -21   5  15       69.17       82.53     15.32 o
 -19   5  15      922.47      974.01     24.82 o
 -17   5  15       66.20       81.02     13.17 o
 -15   5  15      467.31      508.17     18.72 o
 -13   5  15        1.80       12.41     15.77 o
 -11   5  15       13.96       13.15      9.92 o
  -9   5  15        2.31       18.72      9.17 o
  -7   5  15       46.71       54.99      9.96 o
  -5   5  15      204.17      205.30     11.77 o
  -3   5  15       29.58       38.86     10.39 o
  -1   5  15       29.83       16.12      9.30 o
   1   5  15       55.65       52.66      9.67 o
   3   5  15       61.41       39.83      8.43 o
   5   5  15       60.05       62.18      9.48 o
   7   5  15       84.78      124.98     10.95 o
   9   5  15     1256.88     1292.15     23.54 o
  11   5  15      691.04      744.83     20.33 o
  13   5  15      896.18      908.01     22.86 o
  15   5  15       67.50       64.30     13.67 o
  17   5  15       57.38       67.52     15.19 o
 -18   6  15        0.02      -19.77     19.77 o
 -16   6  15       13.98       24.49     13.90 o
 -14   6  15      156.14      148.63     14.78 o
 -12   6  15       33.19       27.44     11.13 o
 -10   6  15       12.24      -15.92     15.92 o
  -8   6  15        6.51       14.64     14.70 o
  -6   6  15        6.59      -12.97     14.95 o
  -4   6  15       21.10        3.30     14.47 o
  -2   6  15       26.89       26.00      9.81 o
   0   6  15       13.64        5.53     14.29 o
   2   6  15        3.00        2.82     13.83 o
   4   6  15       28.44       20.58     10.23 o
   6   6  15        3.84      -14.21     14.21 o
   8   6  15      425.80      469.26     16.84 o
  10   6  15      354.53      374.30     17.40 o
  12   6  15       22.62        1.53     18.43 o
  14   6  15       68.37       74.78     15.17 o
 -17   7  15        1.10       27.69     14.31 o
 -15   7  15      148.46      157.41     16.53 o
 -13   7  15        1.26       -1.55     18.41 o
 -11   7  15        0.82      -10.97     17.32 o
  -9   7  15        3.55        0.00     17.01 o
  -7   7  15        9.66        2.02     12.04 o
  -5   7  15       60.43       54.49     13.40 o
  -3   7  15      187.29      200.03     16.04 o
  -1   7  15      183.28      197.22     14.41 o
   1   7  15        8.84        7.24     17.11 o
   3   7  15      146.98      155.62     13.46 o
   5   7  15      220.88      221.14     15.50 o
   7   7  15        2.38        6.62     18.23 o
   9   7  15      163.10      178.34     15.34 o
  11   7  15      293.84      332.49     18.97 o
 -12   8  15        7.08       18.08     22.08 o
 -10   8  15       16.65       28.88     13.73 o
  -8   8  15      116.44      112.32     15.36 o
  -6   8  15        6.93        6.21     18.27 o
  -4   8  15        0.08      -17.55     17.55 o
  -2   8  15        1.45      -17.19     17.19 o
   0   8  15       16.40       15.30     18.29 o
   2   8  15       85.86      103.46     15.15 o
   4   8  15       69.50       71.11     14.66 o
   6   8  15       38.84       65.44     14.49 o
   8   8  15       71.40       83.09     15.55 o
 -24   0  16       15.45       33.26     13.15 o
 -22   0  16      152.27      119.41     13.52 o
 -20   0  16      550.51      515.80     16.99 o
 -18   0  16     2780.36     2459.81     29.44 o
 -16   0  16      386.90      358.10     12.80 o
 -14   0  16      912.70      825.67     15.67 o
 -12   0  16      293.61      319.60     10.49 o
 -10   0  16      803.77      739.98     12.72 o
  -8   0  16     1964.61     1974.53     19.75 o
  -6   0  16     4691.96     5001.16     37.75 o
  -4   0  16    10236.84    10480.97     52.20 o
  -2   0  16     4842.95     5253.85     36.86 o
   0   0  16      115.10      141.99      6.21 o
   2   0  16      259.74      279.28      7.77 o
   4   0  16      133.40      144.44      6.82 o
   6   0  16       71.90       78.24      6.72 o
   8   0  16     1953.15     1737.15     19.83 o
  10   0  16     2465.62     2145.69     23.61 o
  12   0  16      386.98      327.89     12.84 o
  14   0  16     1721.38     1389.30     22.78 o
  16   0  16       25.91       26.66     10.68 o
  18   0  16        7.47      -16.43     16.43 o
  20   0  16      417.68      398.88     19.07 o
 -25   1  16        3.03       -0.59     12.96 o
 -23   1  16        0.81       -6.39     12.68 o
 -21   1  16       29.87       22.65      8.04 o
 -19   1  16        4.42       21.60      6.89 o
 -17   1  16       72.79       78.90      7.39 o
 -15   1  16       13.23       11.26      5.68 o
 -13   1  16       23.16       17.00      5.47 o
 -11   1  16     1043.21      961.72     25.26 o
  -9   1  16        8.43       -2.03      5.76 o
  -7   1  16       67.64       69.57      4.25 o
  -5   1  16      959.12      899.20     17.55 o
  -3   1  16        7.37       -2.34      5.86 o
  -1   1  16     1553.52     1586.78     11.40 o
   1   1  16      622.87      491.87     42.64 o
   3   1  16       60.99       64.81      4.70 o
   5   1  16        0.99      -19.36     19.36 o
   7   1  16      188.78      180.08     10.75 o
   9   1  16      110.86       86.14     12.84 o
  11   1  16      837.78      744.15     11.52 o
  13   1  16      328.80      308.19      9.38 o
  15   1  16      306.78      282.60     10.07 o
  17   1  16      790.37      774.63     14.49 o
  19   1  16       85.53       77.82      9.82 o
  21   1  16        2.65       -0.68     19.71 o
 -24   2  16       24.03       26.92     35.93 o
 -22   2  16        4.53        0.10     12.04 o
 -20   2  16       10.88       22.22      9.23 o
 -18   2  16      189.60      196.85      9.18 o
 -16   2  16      188.27      179.82      8.54 o
 -14   2  16      586.09      548.24     13.86 o
 -12   2  16       10.74       -4.05      7.47 o
 -10   2  16      197.28      232.26     14.07 o
  -8   2  16      891.07      891.65     41.07 o
  -6   2  16      447.61      420.60      7.29 o
  -4   2  16      947.87     1020.54     18.25 o
  -2   2  16     3350.96     3407.02    107.15 o
   0   2  16     1310.37     1433.73     66.88 o
   2   2  16      377.39      360.67      9.34 o
   4   2  16       49.99       41.68      4.77 o
   6   2  16     1317.98     1310.63     48.80 o
   8   2  16      105.60       98.84      6.76 o
  10   2  16      205.09      184.75     16.94 o
  12   2  16       90.10       92.33      7.13 o
  14   2  16      272.64      271.79     12.54 o
  16   2  16        2.80       10.35     12.64 o
  18   2  16       14.55       -6.07     32.23 o
  20   2  16       22.47       23.83     15.62 o
 -23   3  16       52.23       57.54     13.57 o
 -21   3  16       91.24       93.58     12.58 o
 -19   3  16       16.46       -6.54     15.63 o
 -17   3  16      658.85      658.55     18.23 o
 -15   3  16      412.82      377.23     14.80 o
 -13   3  16       13.66       12.51      8.62 o
 -11   3  16        0.01       -4.70     11.28 o
  -9   3  16      451.74      454.60     12.27 o
  -7   3  16     4676.11     4559.47     43.50 o
  -5   3  16      264.54      269.79      9.65 o
  -3   3  16      541.71      515.67     11.46 o
  -1   3  16       27.31       28.68      6.60 o
   1   3  16      108.79       93.54      7.65 o
   3   3  16     1245.71     1277.76     16.99 o
   5   3  16      496.66      485.20     12.58 o
   7   3  16        0.90       12.58      8.35 o
   9   3  16     1265.14     1226.61     20.02 o
  11   3  16       21.13       13.36     14.00 o
  13   3  16        0.03        2.68      9.65 o
  15   3  16        0.05        7.32     14.47 o
  17   3  16       60.97       42.64     13.24 o
  19   3  16      159.38      149.68     16.45 o
 -22   4  16        0.91        0.82     19.30 o
 -20   4  16      151.28      169.24     14.86 o
 -18   4  16      226.64      258.58     15.11 o
 -16   4  16        0.14       15.22     10.87 o
 -14   4  16       59.43       58.90     10.43 o
 -12   4  16      197.10      181.16     11.85 o
 -10   4  16       57.02       48.20      9.63 o
  -8   4  16       65.29       48.20      8.60 o
  -6   4  16      333.68      312.08     11.24 o
  -4   4  16      457.39      483.08     12.41 o
  -2   4  16      677.70      592.64     13.32 o
   0   4  16      520.60      418.30     12.35 o
   2   4  16      337.98      348.34     11.26 o
   4   4  16     1141.90      967.62     17.07 o
   6   4  16     2299.52     2135.67     25.09 o
   8   4  16      180.73      157.31     10.97 o
  10   4  16        5.80        5.65     13.46 o
  12   4  16       87.83      113.31     11.90 o
  14   4  16       36.62       48.82     11.75 o
  16   4  16        0.39       25.07     11.81 o
  18   4  16      237.15      262.31     18.04 o
 -21   5  16       12.07        7.63     20.27 o
 -19   5  16        3.36      -15.46     21.65 o
 -17   5  16        4.07       -7.07     12.72 o
 -15   5  16       45.98       56.78     12.51 o
 -13   5  16      213.64      218.11     13.65 o
 -11   5  16        0.00      -12.78     13.15 o
  -9   5  16      522.62      510.46     15.75 o
  -7   5  16      541.63      535.79     15.57 o
  -5   5  16      429.48      399.10     14.04 o
  -3   5  16      669.59      660.53     16.14 o
  -1   5  16       52.33       48.84      9.48 o
   1   5  16        7.93       -9.15     12.31 o
   3   5  16        1.68       -3.50     11.83 o
   5   5  16      162.64      200.99     11.61 o
   7   5  16      341.39      325.81     14.00 o
   9   5  16      264.77      260.87     14.78 o
  11   5  16       12.48       -5.30     17.13 o
  13   5  16      240.87      252.72     16.64 o
  15   5  16        6.19        5.53     17.65 o
  17   5  16        1.69      -21.36     21.36 o
 -18   6  16        0.18       30.37     12.58 o
 -16   6  16       19.34        9.11     19.42 o
 -14   6  16       11.17       18.35     12.68 o
 -12   6  16        9.36       13.88     16.31 o
 -10   6  16        0.93        3.11     14.06 o
  -8   6  16       89.30       85.52     11.63 o
  -6   6  16      135.58      130.98     12.47 o
  -4   6  16       10.18        1.69     14.78 o
  -2   6  16       14.42       10.04     10.04 o
   0   6  16       70.78       77.15     10.54 o
   2   6  16      301.83      268.17     13.61 o
   4   6  16      170.81      189.00     12.51 o
   6   6  16       23.65       33.77     11.28 o
   8   6  16       43.03       24.47     12.37 o
  10   6  16      119.10      119.91     14.25 o
  12   6  16        0.00       11.61     17.42 o
  14   6  16       97.26       90.74     15.15 o
 -15   7  16       29.78       21.52     15.30 o
 -13   7  16       12.36       12.86     13.28 o
 -11   7  16        0.50      -17.73     18.00 o
  -9   7  16      104.14      108.75     13.65 o
  -7   7  16       15.18       17.05     17.69 o
  -5   7  16      402.06      435.82     17.07 o
  -3   7  16     1618.06     1553.43     27.52 o
  -1   7  16       50.73       50.45     12.35 o
   1   7  16      302.25      335.79     15.98 o
   3   7  16        3.57      -15.79     16.14 o
   5   7  16      269.55      248.19     15.17 o
   7   7  16      390.19      401.91     17.96 o
   9   7  16      203.37      192.05     17.15 o
  11   7  16      534.81      561.63     22.00 o
 -12   8  16      110.49       97.27     16.08 o
 -10   8  16       60.37       52.04     14.95 o
  -8   8  16       17.11        4.82     18.60 o
  -6   8  16      126.65      148.38     15.59 o
  -4   8  16        3.68        2.33     19.46 o
  -2   8  16       45.03       34.29     13.90 o
   0   8  16        0.84       -8.54     17.94 o
   2   8  16      614.15      589.03     20.70 o
   4   8  16      155.76      180.38     15.42 o
   6   8  16        7.28       -9.24     20.60 o
   8   8  16       65.30       51.81     15.90 o
 -25   1  17        0.86       -1.08     10.86 o
 -23   1  17       57.04       73.31      9.36 o
 -21   1  17      135.48      105.65      9.05 o
 -19   1  17       43.76       49.07      7.33 o
 -17   1  17       37.36       26.40      7.06 o
 -15   1  17       11.15        3.48      8.48 o
 -13   1  17      182.60      168.42      6.74 o
 -11   1  17       66.13       78.63      7.82 o
  -9   1  17      189.62      168.26      5.65 o
  -7   1  17      206.75      195.23      9.99 o
  -5   1  17        8.45      -16.00     16.00 o
  -3   1  17      381.12      438.47      7.86 o
  -1   1  17      166.06      111.17     17.92 o
   1   1  17     2356.41     2077.74     38.09 o
   3   1  17      687.48      683.35     25.50 o
   5   1  17     2349.13     2215.69     62.19 o
   7   1  17      198.94      180.41     11.95 o
   9   1  17      102.69       95.29      6.29 o
  11   1  17      216.65      173.84     11.48 o
  13   1  17      391.67      354.80     17.42 o
  15   1  17      271.04      246.47      9.79 o
  17   1  17        1.48        3.94     12.20 o
  19   1  17       54.73       26.73      9.60 o
  21   1  17       62.98       71.51     10.47 o
 -24   2  17        6.02       16.23      9.08 o
 -22   2  17       41.16       13.44     11.97 o
 -20   2  17       82.34       77.87      8.58 o
 -18   2  17      377.53      382.00     10.70 o
 -16   2  17      197.55      200.50      8.77 o
 -14   2  17       21.54       18.02      9.92 o
 -12   2  17       38.85       28.52     12.33 o
 -10   2  17      205.40      212.71     12.62 o
  -8   2  17      280.20      303.61      7.09 o
  -6   2  17      496.61      476.52     16.37 o
  -4   2  17      153.65      153.82      5.44 o
  -2   2  17       40.70       50.08      4.77 o
   0   2  17      228.07      259.75      6.08 o
   2   2  17     1259.84     1362.64     49.95 o
   4   2  17      610.03      510.46      8.41 o
   6   2  17     1261.86     1226.47     31.57 o
   8   2  17     1348.14     1348.35     67.81 o
  10   2  17      169.82      154.52     14.80 o
  12   2  17      113.82      107.27      7.64 o
  14   2  17        2.96        9.77      7.10 o
  16   2  17        3.41      -21.65     21.65 o
  18   2  17        0.00        5.91     10.20 o
  20   2  17        6.95       -0.23     13.96 o
 -23   3  17        3.42        8.16     18.62 o
 -21   3  17       16.79        6.62     18.47 o
 -19   3  17        4.44        3.30     16.70 o
 -17   3  17        4.14        3.86     10.99 o
 -15   3  17       46.23       54.63     10.87 o
 -13   3  17        0.05       15.63      8.84 o
 -11   3  17      209.40      203.86     11.05 o
  -9   3  17      313.78      325.75     11.44 o
  -7   3  17     1217.14     1117.77     17.17 o
  -5   3  17       86.76       88.01      7.50 o
  -3   3  17      298.77      266.95      9.42 o
  -1   3  17     1514.57     1428.74     17.69 o
   1   3  17     1679.48     1710.20     19.24 o
   3   3  17        6.25        1.15     10.43 o
   5   3  17      360.94      364.24     12.02 o
   7   3  17      194.89      206.17     10.99 o
   9   3  17      547.67      550.14     15.15 o
  11   3  17       74.35      104.22     10.02 o
  13   3  17       51.94       46.88     10.99 o
  15   3  17        6.66      -12.37     16.82 o
  17   3  17        7.69        7.65     17.52 o
  19   3  17       69.00       76.34     15.01 o
 -22   4  17       21.86       26.02     13.85 o
 -20   4  17       47.07       33.69     13.75 o
 -18   4  17        5.04      -12.23     17.83 o
 -16   4  17      190.39      172.83     13.75 o
 -14   4  17      299.74      280.66     13.77 o
 -12   4  17       91.25      121.15     10.58 o
 -10   4  17      158.78      163.33     10.87 o
  -8   4  17      160.56      184.42     10.25 o
  -6   4  17       84.74       92.67      8.68 o
  -4   4  17       27.57       30.60      7.59 o
  -2   4  17      350.55      404.98     12.23 o
   0   4  17      120.09       97.33      8.91 o
   2   4  17      404.42      448.30     12.89 o
   4   4  17      935.24      891.93     16.95 o
   6   4  17      806.32      798.31     17.19 o
   8   4  17      121.49       99.56     10.51 o
  10   4  17        3.47        7.55     13.22 o
  12   4  17        1.21       -9.59     15.05 o
  14   4  17        7.04        9.50     11.65 o
  16   4  17       21.63       34.57     12.51 o
  18   4  17       11.60       34.27     14.62 o
 -21   5  17        3.64       18.76     19.67 o
 -19   5  17       19.66       13.65     13.98 o
 -17   5  17        1.03      -15.73     18.80 o
 -15   5  17        0.73        7.88     16.80 o
 -13   5  17      205.19      183.28     13.77 o
 -11   5  17      197.86      148.07     12.14 o
  -9   5  17      331.37      288.37     13.42 o
  -7   5  17      595.92      567.54     16.02 o
  -5   5  17      231.22      206.60     11.88 o
  -3   5  17      183.29      192.87     11.73 o
  -1   5  17        9.42       10.41      8.80 o
   1   5  17      206.66      203.78     11.57 o
   3   5  17       25.37       19.81      8.87 o
   5   5  17       42.47       61.64      9.85 o
   7   5  17      257.06      197.12     13.71 o
   9   5  17       21.19       39.36     11.13 o
  11   5  17        1.46      -17.83     17.83 o
  13   5  17       15.17        0.00     18.62 o
  15   5  17        6.27       -8.06     19.79 o
  17   5  17      233.08      206.73     19.46 o
 -18   6  17       13.17       -8.29     19.17 o
 -16   6  17       83.71       97.04     14.74 o
 -14   6  17       51.26       65.36     12.66 o
 -12   6  17        6.81       12.39     11.15 o
 -10   6  17       17.58       10.74     15.40 o
  -8   6  17        8.29       -4.82     15.13 o
  -6   6  17      700.31      687.56     18.78 o
  -4   6  17        0.89        2.58      9.44 o
  -2   6  17      141.04      160.09     12.08 o
   0   6  17       83.36       85.21     11.13 o
   2   6  17      195.86      191.88     12.54 o
   4   6  17       66.33       56.76     11.34 o
   6   6  17       19.26       26.45     10.95 o
   8   6  17       15.83        8.91     11.81 o
  10   6  17       20.40      -16.12     19.11 o
  12   6  17        1.35      -16.58     19.46 o
  14   6  17        1.96      -15.15     15.15 o
 -15   7  17      255.44      265.86     18.60 o
 -13   7  17       20.31      -14.97     19.57 o
 -11   7  17        3.67       12.72     12.58 o
  -9   7  17      180.79      172.15     14.82 o
  -7   7  17      600.82      584.14     19.11 o
  -5   7  17        1.66      -17.94     17.94 o
  -3   7  17        5.84        0.00     19.96 o
  -1   7  17      275.10      301.13     15.55 o
   1   7  17       78.94       88.26     12.80 o
   3   7  17        0.38        2.10     16.76 o
   5   7  17        0.14      -17.92     17.92 o
   7   7  17        8.02        9.15     13.17 o
   9   7  17        0.01      -20.64     20.64 o
  11   7  17       13.50       -5.13     23.73 o
 -12   8  17       16.09       12.29     21.63 o
 -10   8  17       26.65        3.36     21.40 o
  -8   8  17       17.22        8.14     19.73 o
  -6   8  17      129.40       95.87     15.69 o
  -4   8  17      126.49      114.18     14.21 o
  -2   8  17      169.37      176.36     15.65 o
   0   8  17        2.21        0.78     18.43 o
   2   8  17       38.92       29.26     14.31 o
   4   8  17        6.74       31.32     13.71 o
   6   8  17       10.95       11.52     14.60 o
 -24   0  18       35.83       18.86     19.07 o
 -22   0  18       90.04       96.51     13.34 o
 -20   0  18        5.87       14.37     14.91 o
 -18   0  18        2.57        3.88     15.13 o
 -16   0  18      175.77      154.19     10.70 o
 -14   0  18      460.53      416.46     12.64 o
 -12   0  18      662.15      583.71     12.97 o
 -10   0  18      223.75      198.89      8.60 o
  -8   0  18     1402.30     1471.50     16.76 o
  -6   0  18    14596.14    14788.68     67.69 o
  -4   0  18    27304.41    27101.49     88.88 o
  -2   0  18     6909.52     7049.81     45.54 o
   0   0  18     2363.69     2396.87     23.92 o
   2   0  18     2241.18     2215.34     21.19 o
   4   0  18       24.00       24.93      5.86 o
   6   0  18      214.08      137.19      8.49 o
   8   0  18       22.50       32.37      7.71 o
  10   0  18     8299.10     7140.61     61.44 o
  12   0  18      399.15      310.02     13.19 o
  14   0  18      209.45      155.84     11.92 o
  16   0  18       67.43       43.77     11.36 o
  18   0  18       58.29       65.48     12.43 o
  20   0  18        1.26       17.46     13.44 o
 -25   1  18        0.06       -1.48     20.32 o
 -23   1  18       11.43       14.35     12.57 o
 -21   1  18       14.68       16.82     11.73 o
 -19   1  18       78.34       52.53      8.49 o
 -17   1  18       86.92       64.07      7.45 o
 -15   1  18      135.27      122.35      7.88 o
 -13   1  18        3.27        3.50      8.45 o
 -11   1  18       38.35       43.64      5.04 o
  -9   1  18      119.13      117.51      5.35 o
  -7   1  18      208.90      181.59      7.19 o
  -5   1  18     1849.36     1915.86     55.59 o
  -3   1  18      408.56      395.07      7.10 o
  -1   1  18      237.01      281.53      6.12 o
   1   1  18     2846.82     2669.39     20.12 o
   3   1  18     1072.26     1093.64     30.40 o
   5   1  18      153.96      124.93     32.37 o
   7   1  18      645.50      525.09     24.70 o
   9   1  18        4.31       19.74      5.43 o
  11   1  18      796.76      710.73     11.61 o
  13   1  18        0.12        6.19      9.46 o
  15   1  18       41.66       38.71     12.80 o
  17   1  18        2.23        6.64     11.91 o
  19   1  18       18.34       23.69     10.91 o
 -24   2  18       17.65       19.50     10.22 o
 -22   2  18       19.93        7.54     10.30 o
 -20   2  18       31.24       52.00     26.18 o
 -18   2  18       53.13       61.04      8.15 o
 -16   2  18      223.78      235.33      9.67 o
 -14   2  18      645.60      634.30     23.72 o
 -12   2  18       13.95       13.02      5.31 o
 -10   2  18        0.22        0.39      6.79 o
  -8   2  18      222.76      210.44      7.13 o
  -6   2  18     2949.04     2927.48     67.84 o
  -4   2  18      112.48      113.63      5.21 o
  -2   2  18       13.33        6.92      5.98 o
   0   2  18      687.80      716.64     26.76 o
   2   2  18     1581.50     1652.20     57.45 o
   4   2  18      132.68      133.10      5.96 o
   6   2  18      597.67      609.31      9.80 o
   8   2  18      198.36      190.40     14.80 o
  10   2  18       12.05        9.26     17.55 o
  12   2  18       44.15       49.26      9.40 o
  14   2  18       19.51       24.46      7.31 o
  16   2  18        9.73       -1.84     12.09 o
  18   2  18        6.26       13.23     10.18 o
  20   2  18        0.50       16.00     11.07 o
 -23   3  18        6.55       14.56     19.01 o
 -21   3  18        4.61        3.65     18.20 o
 -19   3  18        0.85        3.94     14.91 o
 -17   3  18       63.52       80.96     11.61 o
 -15   3  18      732.38      644.57     17.36 o
 -13   3  18      306.37      330.47     12.78 o
 -11   3  18      103.91      117.37      9.96 o
  -9   3  18       33.81       39.07      7.96 o
  -7   3  18       75.47       77.79      8.70 o
  -5   3  18      459.61      432.83     11.28 o
  -3   3  18       85.88      119.15      7.50 o
  -1   3  18      605.25      562.35     12.41 o
   1   3  18      861.35      864.20     14.91 o
   3   3  18      259.89      261.51     10.45 o
   5   3  18     1458.23     1420.65     19.65 o
   7   3  18     2488.89     2341.06     25.79 o
   9   3  18      414.29      437.31     14.12 o
  11   3  18       24.05       26.12      9.81 o
  13   3  18        3.74       -4.37     14.95 o
  15   3  18       10.69       18.00     11.90 o
  17   3  18       16.19       31.15     11.90 o
  19   3  18        0.15       17.05     20.39 o
 -22   4  18        1.05       -1.63     18.99 o
 -20   4  18        3.71        8.93     12.80 o
 -18   4  18       41.32       36.12     12.51 o
 -16   4  18        2.60       -6.14     16.16 o
 -14   4  18      184.47      162.69     12.97 o
 -12   4  18       62.23       60.06     10.14 o
 -10   4  18      167.25      174.48     10.33 o
  -8   4  18       91.89      112.42      9.28 o
  -6   4  18      105.92      101.48      9.01 o
  -4   4  18        5.89        5.42     11.28 o
  -2   4  18        0.22        9.53     10.82 o
   0   4  18      184.52      168.36      9.73 o
   2   4  18      493.09      495.38     13.73 o
   4   4  18        3.56       -3.24     12.04 o
   6   4  18       44.61       36.72      9.88 o
   8   4  18      158.75      185.82     11.61 o
  10   4  18        0.89       -0.58     14.66 o
  12   4  18        2.91       10.31     14.86 o
  14   4  18       25.42        9.94     17.65 o
  16   4  18        0.19        9.77     12.70 o
  18   4  18      150.50      148.81     17.19 o
 -21   5  18       18.17       29.19     14.43 o
 -19   5  18       38.46       31.46     14.45 o
 -17   5  18      500.56      502.68     19.15 o
 -15   5  18        3.33        1.32     15.81 o
 -13   5  18      285.96      323.44     14.53 o
 -11   5  18       44.89       37.63     11.07 o
  -9   5  18       45.24       27.63     10.43 o
  -7   5  18       49.52       74.61      9.98 o
  -5   5  18      211.04      204.50     11.92 o
  -3   5  18       39.75       38.74      9.77 o
  -1   5  18       75.90       98.18      9.57 o
   1   5  18       45.36       44.31      9.28 o
   3   5  18       13.10        5.73     12.29 o
   5   5  18       39.36       32.93     10.04 o
   7   5  18      118.32      108.28     12.25 o
   9   5  18        1.10        8.18     14.74 o
  11   5  18       14.35       38.90     11.75 o
  13   5  18      298.62      318.51     17.09 o
  15   5  18      162.84      160.77     16.66 o
 -18   6  18        3.81       18.37     19.36 o
 -16   6  18      232.30      262.58     16.99 o
 -14   6  18       26.38       29.26     12.84 o
 -12   6  18       25.15       16.95     17.11 o
 -10   6  18        0.31      -15.42     15.42 o
  -8   6  18        3.51       30.39      9.94 o
  -6   6  18       63.10       73.44     11.36 o
  -4   6  18       14.25        2.33     14.64 o
  -2   6  18       64.00       75.62     11.28 o
   0   6  18       30.73       21.48     10.41 o
   2   6  18       77.49       66.39     11.67 o
   4   6  18        5.98      -12.56     14.64 o
   6   6  18       16.84        0.00     15.59 o
   8   6  18       93.79       87.48     13.05 o
  10   6  18      225.36      222.21     16.62 o
  12   6  18       94.50      113.83     14.99 o
  14   6  18      316.98      355.50     19.71 o
 -15   7  18       95.07       71.71     15.61 o
 -13   7  18      103.94      106.30     15.03 o
 -11   7  18        2.61      -17.40     18.56 o
  -9   7  18      353.41      381.54     17.85 o
  -7   7  18      152.07      162.21     15.44 o
  -5   7  18      313.67      316.94     16.53 o
  -3   7  18      273.13      290.53     16.56 o
  -1   7  18       65.04       68.68     13.40 o
   1   7  18        7.42        9.03     16.14 o
   3   7  18       18.01      -17.11     18.33 o
   5   7  18        0.01        8.14     17.38 o
   7   7  18       33.64       19.40     21.28 o
   9   7  18       92.88       78.28     15.88 o
  11   7  18      286.71      321.36     19.26 o
 -10   8  18      124.59       97.85     16.27 o
  -8   8  18       19.60       14.02     20.08 o
  -6   8  18        7.19       13.69     19.81 o
  -4   8  18       38.64       44.16     13.88 o
  -2   8  18       47.95       34.12     14.10 o
   0   8  18       12.23        4.80     19.09 o
   2   8  18        8.42       14.66     19.13 o
   4   8  18        3.99       17.59     18.62 o
   6   8  18       12.75       -1.73     19.90 o
 -25   1  19       14.81       21.00     11.28 o
 -23   1  19        2.78       -2.88     12.70 o
 -21   1  19       45.44       29.68      8.59 o
 -19   1  19       49.13       26.24      8.03 o
 -17   1  19        0.11      -10.04     10.04 o
 -15   1  19      115.08      105.03     11.75 o
 -13   1  19      130.09      118.84      6.73 o
 -11   1  19       83.49       73.29      5.57 o
  -9   1  19       25.73       22.70     10.80 o
  -7   1  19        7.76       12.79      4.61 o
  -5   1  19     2406.08     2499.66     82.12 o
  -3   1  19      153.68      188.17      9.67 o
  -1   1  19      205.74      181.79     13.78 o
   1   1  19      329.18      197.63     52.81 o
   3   1  19      444.50      457.59     19.90 o
   5   1  19     1344.82     1248.26     21.78 o
   7   1  19      197.81      177.54     20.69 o
   9   1  19       24.10       25.12      6.17 o
  11   1  19        5.18       -9.24      9.24 o
  13   1  19        8.37        6.55      6.78 o
  15   1  19       16.31        2.66     18.65 o
  17   1  19       23.15       23.08     11.57 o
  19   1  19       65.28       75.29     12.63 o
 -24   2  19        0.24        0.81     13.54 o
 -22   2  19       11.03       -1.45     11.79 o
 -20   2  19       54.26       31.12      8.53 o
 -18   2  19      184.68      192.52      9.51 o
 -16   2  19      109.41      126.11      7.97 o
 -14   2  19       13.51        6.89      7.83 o
 -12   2  19       68.27       81.49      6.22 o
 -10   2  19       16.57       13.93      5.50 o
  -8   2  19     3548.47     3591.79    146.28 o
  -6   2  19        0.45       -7.40      7.40 o
  -4   2  19      344.15      317.62      6.92 o
  -2   2  19       18.98       27.90      4.42 o
   0   2  19        2.88        8.01      6.62 o
   2   2  19      102.00       90.70      5.82 o
   4   2  19      254.26      235.89     16.68 o
   6   2  19      134.95      136.65      7.08 o
   8   2  19       45.92       14.57     27.29 o
  10   2  19       94.19       57.70     43.37 o
  12   2  19       20.25       14.19     30.85 o
  14   2  19       21.26       19.94      8.99 o
  16   2  19       69.92       57.65      9.31 o
  18   2  19       10.10       22.84     10.67 o
 -23   3  19       84.51       98.55     14.02 o
 -21   3  19       33.83       40.20     13.05 o
 -19   3  19        0.38       -0.68     11.38 o
 -17   3  19      495.88      501.88     16.91 o
 -15   3  19     1087.10     1041.90     20.60 o
 -13   3  19       47.71       62.24      9.46 o
 -11   3  19     1305.45     1243.82     19.98 o
  -9   3  19       37.58       44.86      7.96 o
  -7   3  19      211.51      234.64      9.90 o
  -5   3  19       13.83        3.42      9.98 o
  -3   3  19      140.23      160.42      8.91 o
  -1   3  19      498.07      497.98     12.54 o
   1   3  19        2.94       20.02      7.09 o
   3   3  19     1468.83     1502.96     19.69 o
   5   3  19     1136.31     1126.41     18.31 o
   7   3  19      507.12      466.81     14.27 o
   9   3  19      430.75      446.07     14.53 o
  11   3  19       91.29       82.49     11.13 o
  13   3  19       96.29       87.46     12.49 o
  15   3  19        1.88       11.48     15.19 o
  17   3  19       65.81       71.62     13.55 o
 -22   4  19      111.31      111.06     15.32 o
 -20   4  19      343.09      339.83     17.90 o
 -18   4  19        4.33        9.67     16.95 o
 -16   4  19       45.52       41.58     11.50 o
 -14   4  19        0.00       -6.93     14.41 o
 -12   4  19       96.68       82.14     11.03 o
 -10   4  19       25.12       10.89     13.26 o
  -8   4  19        9.57        3.73     12.08 o
  -6   4  19       21.34       15.15      8.62 o
  -4   4  19      432.71      399.31     13.05 o
  -2   4  19      188.53      191.86     10.60 o
   0   4  19      127.50      135.76      9.69 o
   2   4  19      347.03      327.93     12.29 o
   4   4  19       53.35       66.96      9.46 o
   6   4  19       21.05       27.69      9.59 o
   8   4  19       74.53       92.98     11.09 o
  10   4  19      190.99      198.13     13.22 o
  12   4  19      208.78      214.00     14.53 o
  14   4  19      159.51      171.18     15.03 o
  16   4  19        0.22       12.12     18.18 o
 -21   5  19      116.59      124.57     16.97 o
 -19   5  19        0.42        9.90     13.40 o
 -17   5  19      105.59       93.44     14.86 o
 -15   5  19        8.03       13.42     16.86 o
 -13   5  19        0.00        4.99     15.36 o
 -11   5  19        0.03       -9.32     15.05 o
  -9   5  19      131.14      114.49     11.40 o
  -7   5  19       25.95       25.81     10.72 o
  -5   5  19       19.41       22.53      9.38 o
  -3   5  19      233.01      230.50     12.37 o
  -1   5  19       49.10       36.90     10.08 o
   1   5  19      112.05      111.95     10.23 o
   3   5  19        6.64      -13.03     13.03 o
   5   5  19        9.69       -9.69     13.63 o
   7   5  19      185.81      155.88     13.03 o
   9   5  19       16.82       26.45     11.59 o
  11   5  19      439.84      442.42     18.27 o
  13   5  19       55.32       84.47     14.06 o
  15   5  19       69.48       52.70     15.73 o
 -18   6  19        0.98      -20.25     20.25 o
 -16   6  19       32.12       24.18     14.25 o
 -14   6  19       10.15       15.30     16.89 o
 -12   6  19       16.80       29.46     11.36 o
 -10   6  19       19.43       33.79     10.60 o
  -8   6  19        2.10      -14.14     14.14 o
  -6   6  19        0.34        0.00     14.35 o
  -4   6  19       13.58       -1.77     15.50 o
  -2   6  19       15.65        9.48     15.13 o
   0   6  19        1.83       -6.00     13.96 o
   2   6  19      306.77      307.61     14.78 o
   4   6  19        2.01       -8.95     15.57 o
   6   6  19       19.88       31.23     11.17 o
   8   6  19        0.03        5.71     16.60 o
  10   6  19       13.46      -19.46     19.46 o
  12   6  19        9.49       -5.73     20.20 o
 -15   7  19       18.01       22.49     14.33 o
 -13   7  19        0.28        3.22     20.95 o
 -11   7  19       11.27       19.48     12.54 o
  -9   7  19       31.73       50.59     13.13 o
  -7   7  19       74.63       61.13     13.98 o
  -5   7  19       25.79        3.48     18.76 o
  -3   7  19       49.72       45.96     14.76 o
  -1   7  19       72.78       71.11     13.48 o
   1   7  19       55.28       61.69     12.39 o
   3   7  19       70.54       86.92     13.32 o
   5   7  19       49.81       18.80     19.50 o
   7   7  19      519.37      554.06     20.56 o
   9   7  19      128.20      109.83     16.14 o
 -10   8  19       73.34       68.18     16.06 o
  -8   8  19       18.16       35.77     13.48 o
  -6   8  19       27.72       56.57     13.61 o
  -4   8  19       11.17      -13.67     19.71 o
  -2   8  19        2.28       -1.61     19.34 o
   0   8  19        4.25       19.44     12.97 o
   2   8  19       21.72       -6.60     20.06 o
   4   8  19       19.08      -10.16     19.59 o
   6   8  19      135.13      155.58     17.19 o
 -24   0  20      129.88      121.74     14.72 o
 -22   0  20      535.52      479.22     18.70 o
 -20   0  20      323.71      363.62     15.50 o
 -18   0  20      110.34      123.21     11.79 o
 -16   0  20      530.22      482.09     14.60 o
 -14   0  20      114.95       94.71      9.55 o
 -12   0  20     1334.15     1231.84     18.64 o
 -10   0  20       56.94       65.19      7.94 o
  -8   0  20     1028.37     1047.82     15.40 o
  -6   0  20      559.13      576.37     11.94 o
  -4   0  20      170.21      207.47      8.62 o
  -2   0  20     1504.66     1577.65     17.13 o
   0   0  20      121.72      124.42      7.53 o
   2   0  20       72.16       86.72      7.20 o
   4   0  20      861.65      849.32     14.23 o
   6   0  20      143.21      102.86      8.21 o
   8   0  20      207.27      202.19     10.76 o
  10   0  20     4274.20     3704.73     36.47 o
  12   0  20      157.76      125.00     11.75 o
  14   0  20       35.83       33.94     10.89 o
  16   0  20        6.68       25.67     11.17 o
  18   0  20      713.08      710.32     21.71 o
  20   0  20      348.83      350.01     19.07 o
 -25   1  20       17.01       16.66     14.26 o
 -23   1  20       15.68        9.29     21.51 o
 -21   1  20        5.70       22.36      7.80 o
 -19   1  20        0.27       16.08      8.24 o
 -17   1  20      386.39      363.96     27.65 o
 -15   1  20      133.72      123.64      7.38 o
 -13   1  20      917.53      806.81     21.86 o
 -11   1  20        0.01       -1.90      7.03 o
  -9   1  20       39.86       32.63      4.85 o
  -7   1  20        0.03        3.90      6.22 o
  -5   1  20      906.57      880.24     49.98 o
  -3   1  20        0.04      -12.50     18.29 o
  -1   1  20       48.97       62.04     52.28 o
   1   1  20      716.81      664.47    104.16 o
   3   1  20      296.49      299.08      7.32 o
   5   1  20        0.02        5.51     49.09 o
   7   1  20     1144.61     1068.38     25.37 o
   9   1  20       35.85       32.59      8.29 o
  11   1  20       41.64       34.66      6.75 o
  13   1  20        4.03       -9.96      9.96 o
  15   1  20       21.27       30.43      7.67 o
  17   1  20       23.03       13.34     10.77 o
  19   1  20      321.08      280.07     13.28 o
 -24   2  20        0.15       -2.20     19.36 o
 -22   2  20       87.10       84.49      9.81 o
 -20   2  20        0.68       -0.61     11.39 o
 -18   2  20      664.45      628.66     21.05 o
 -16   2  20      151.21      145.92      8.45 o
 -14   2  20      990.71     1007.42     29.42 o
 -12   2  20        0.80        9.31      6.24 o
 -10   2  20      591.40      580.92     14.37 o
  -8   2  20      520.75      450.02     10.31 o
  -6   2  20        0.64       -9.92      9.92 o
  -4   2  20      265.44      241.25      6.74 o
  -2   2  20        1.41        0.86      6.43 o
   0   2  20       68.96       44.65      7.37 o
   2   2  20      408.22      382.88     15.85 o
   4   2  20      639.15      584.32     28.74 o
   6   2  20        2.00      -14.12     14.12 o
   8   2  20     1693.28     1606.89     26.50 o
  10   2  20     1382.65     1345.79     64.14 o
  12   2  20       52.60       31.07      7.62 o
  14   2  20       80.98       77.25      8.37 o
  16   2  20      117.06      120.02      9.91 o
  18   2  20        0.85       -4.75     17.51 o
 -23   3  20       19.18       29.77     13.67 o
 -21   3  20      116.16      118.55     14.31 o
 -19   3  20        5.36        7.44     16.37 o
 -17   3  20       65.16       63.29     12.00 o
 -15   3  20        1.47       -8.89     14.91 o
 -13   3  20       55.71       66.49      9.71 o
 -11   3  20      916.21      843.36     17.52 o
  -9   3  20      143.41      106.92      9.50 o
  -7   3  20      312.39      330.00     11.57 o
  -5   3  20       36.08       42.06      7.50 o
  -3   3  20        0.13       -5.40      6.93 o
  -1   3  20     1876.11     1805.26     20.80 o
   1   3  20      308.75      333.19     11.05 o
   3   3  20      114.45       91.23      9.20 o
   5   3  20       50.82       50.92      9.34 o
   7   3  20       92.96       97.02     10.04 o
   9   3  20      105.62      113.39     11.17 o
  11   3  20        0.00       -2.99     13.77 o
  13   3  20       73.00       73.81     11.75 o
  15   3  20        0.79       -5.13     16.99 o
  17   3  20       97.39      100.80     14.29 o
 -22   4  20       15.00       13.40     20.06 o
 -20   4  20       37.21       35.48     13.71 o
 -18   4  20        0.53      -11.13     16.10 o
 -16   4  20      233.70      242.81     14.66 o
 -14   4  20       67.82       71.48     11.24 o
 -12   4  20      199.65      161.22     12.33 o
 -10   4  20      175.91      164.26     11.40 o
  -8   4  20       21.40       11.17      8.80 o
  -6   4  20       11.82        5.94     11.77 o
  -4   4  20     1797.51     1639.61     21.90 o
  -2   4  20       78.71       51.85      9.17 o
   0   4  20      118.74       88.38      9.30 o
   2   4  20        0.05      -11.55     11.55 o
   4   4  20       96.80      105.27      9.55 o
   6   4  20       21.54       27.61      9.32 o
   8   4  20      148.15      164.89     12.23 o
  10   4  20       28.49        9.36     16.35 o
  12   4  20      107.02      133.72     13.36 o
  14   4  20      102.91      112.59     14.21 o
  16   4  20        4.27      -21.26     21.26 o
 -21   5  20       78.41       76.08     16.39 o
 -19   5  20       15.92        4.76     20.51 o
 -17   5  20       16.39        5.11     18.56 o
 -15   5  20       35.35       40.92     12.16 o
 -13   5  20       19.96       28.64     10.84 o
 -11   5  20        0.03       -3.55     14.66 o
  -9   5  20        7.33        6.14     14.66 o
  -7   5  20      828.03      810.80     18.80 o
  -5   5  20       23.05       27.40     10.82 o
  -3   5  20        0.62        2.58     13.79 o
  -1   5  20      861.94      813.79     17.67 o
   1   5  20      111.76      143.23     10.62 o
   3   5  20        6.84        8.84     13.05 o
   5   5  20       16.48        7.57     14.49 o
   7   5  20       11.43        0.62     16.31 o
   9   5  20      130.91      124.55     14.27 o
  11   5  20      237.72      243.59     15.88 o
  13   5  20        1.44        7.81     19.38 o
  15   5  20       47.27       59.46     14.66 o
 -18   6  20        9.07       -5.05     18.80 o
 -16   6  20        4.30      -12.56     19.92 o
 -14   6  20        7.90       13.22     12.66 o
 -12   6  20       22.59       27.67     11.69 o
 -10   6  20        1.60       -5.26     15.24 o
  -8   6  20       41.96       32.16     11.22 o
  -6   6  20      205.05      206.19     13.40 o
  -4   6  20       57.96       85.68     10.64 o
  -2   6  20       19.20       30.43     10.43 o
   0   6  20        0.13        0.00     13.85 o
   2   6  20       61.26       80.16     11.50 o
   4   6  20        1.77       -3.90     15.46 o
   6   6  20       20.68       37.94     11.57 o
   8   6  20       40.51       44.20     12.56 o
  10   6  20       73.38       97.06     14.95 o
  12   6  20       40.06       34.45     14.80 o
 -15   7  20        2.81       -3.42     20.84 o
 -13   7  20      177.99      163.62     16.91 o
 -11   7  20        1.56       16.25     19.46 o
  -9   7  20      144.71      149.53     14.97 o
  -7   7  20      238.27      263.59     16.04 o
  -5   7  20      280.18      312.53     16.68 o
  -3   7  20      642.12      694.48     21.15 o
  -1   7  20        0.17        6.37     16.56 o
   1   7  20      115.49      121.45     13.79 o
   3   7  20        2.50       16.99     17.90 o
   5   7  20       29.97       33.75     12.76 o
   7   7  20       25.25       21.69     21.87 o
   9   7  20       35.05       33.32     15.36 o
 -10   8  20      191.94      196.15     17.55 o
  -8   8  20       46.15       20.23     21.94 o
  -6   8  20       14.06       41.28     13.55 o
  -4   8  20        0.92       26.12     12.39 o
  -2   8  20       64.89       41.19     15.52 o
   0   8  20       36.65       30.86     13.98 o
   2   8  20       76.90       77.97     15.13 o
   4   8  20       58.87       47.42     15.32 o
 -25   1  21        2.30      -14.10     14.10 o
 -23   1  21        1.31        0.73     12.05 o
 -21   1  21        0.21        7.08     11.40 o
 -19   1  21       48.27       44.75      7.94 o
 -17   1  21        7.75       14.68      6.93 o
 -15   1  21      178.32      159.55     11.92 o
 -13   1  21      146.01      145.32      7.45 o
 -11   1  21        9.36        0.61      7.78 o
  -9   1  21        0.06       -0.39      7.05 o
  -7   1  21      236.06      221.09      6.64 o
  -5   1  21        6.59       10.57     24.34 o
  -3   1  21      387.93      356.76     14.45 o
  -1   1  21     1242.37     1156.67     95.62 o
   1   1  21     2206.50     2069.04     20.84 o
   3   1  21       26.63        3.93     33.88 o
   5   1  21     2135.74     2009.61     64.74 o
   7   1  21       75.25       88.11      6.82 o
   9   1  21        0.92       -8.54      8.54 o
  11   1  21        6.98       10.12     12.47 o
  13   1  21        0.34        5.27     10.10 o
  15   1  21       41.82       30.26     10.87 o
  17   1  21      228.43      240.48     23.24 o
  19   1  21      182.08      173.80     13.03 o
 -24   2  21        0.55        3.39     13.56 o
 -22   2  21       37.16       25.74     17.96 o
 -20   2  21       81.43       68.83      8.84 o
 -18   2  21      642.29      627.16     16.51 o
 -16   2  21       18.73       15.85      9.70 o
 -14   2  21      185.55      164.60     10.25 o
 -12   2  21        9.88       14.53      5.75 o
 -10   2  21      647.66      607.18     10.40 o
  -8   2  21       15.22        3.57      8.49 o
  -6   2  21      749.20      713.30     10.81 o
  -4   2  21      206.82      177.42      7.02 o
  -2   2  21      167.14      144.84     29.86 o
   0   2  21     1009.31      965.03     22.49 o
   2   2  21      478.74      417.82     17.92 o
   4   2  21     2296.29     2190.50     92.11 o
   6   2  21     1223.86     1240.91     51.32 o
   8   2  21     1408.07     1301.86     45.34 o
  10   2  21      178.60      158.05      8.89 o
  12   2  21      157.81      161.61      9.91 o
  14   2  21        0.16       -2.37     10.88 o
  16   2  21        3.01        7.46     10.08 o
  18   2  21       21.77       14.76     16.43 o
 -23   3  21        0.12       14.16     18.23 o
 -21   3  21       27.36       37.36     13.28 o
 -19   3  21       19.46      -15.03     17.59 o
 -17   3  21       94.76       86.18     12.54 o
 -15   3  21       11.49       19.17     10.14 o
 -13   3  21        5.10       -7.73     12.72 o
 -11   3  21      273.94      218.40     12.39 o
  -9   3  21      199.37      191.45     10.29 o
  -7   3  21     1849.37     1734.59     21.54 o
  -5   3  21       50.13       40.10      7.75 o
  -3   3  21        2.19       16.20      7.26 o
  -1   3  21      586.57      576.55     13.59 o
   1   3  21      137.13      123.80      9.34 o
   3   3  21      210.66      220.17     10.51 o
   5   3  21      198.11      175.86     11.01 o
   7   3  21      286.33      261.42     12.78 o
   9   3  21       32.61       33.05     10.12 o
  11   3  21       19.26       40.64     10.00 o
  13   3  21        9.69      -16.29     16.86 o
  15   3  21        8.08        6.37     12.72 o
  17   3  21       23.89       28.95     13.57 o
 -22   4  21       41.27       35.01     14.45 o
 -20   4  21        9.44        9.24     19.24 o
 -18   4  21        7.99       12.31     11.79 o
 -16   4  21      104.80      133.66     12.89 o
 -14   4  21        2.99      -15.15     15.15 o
 -12   4  21      198.83      203.26     12.33 o
 -10   4  21      221.85      229.53     11.75 o
  -8   4  21       11.77        1.46     11.90 o
  -6   4  21       11.60       19.69      8.76 o
  -4   4  21      967.34      906.05     17.57 o
  -2   4  21      176.79      188.03     11.07 o
   0   4  21      272.08      256.17     11.32 o
   2   4  21        0.18        5.83     11.15 o
   4   4  21        8.76       -1.53     13.01 o
   6   4  21       18.40       28.70      9.38 o
   8   4  21        0.19       -1.77     10.54 o
  10   4  21      142.55      123.58     12.56 o
  12   4  21       19.42       12.93     11.67 o
  14   4  21      207.80      213.78     15.77 o
  16   4  21       12.26       11.73     13.73 o
 -21   5  21      111.81      119.31     17.03 o
 -19   5  21       74.37       83.77     14.56 o
 -17   5  21       12.96       19.98     12.78 o
 -15   5  21       23.25       26.39     11.81 o
 -13   5  21       22.51       10.87     15.71 o
 -11   5  21        5.59       -3.61     14.10 o
  -9   5  21      418.66      406.48     15.30 o
  -7   5  21      826.80      763.59     18.70 o
  -5   5  21     1371.06     1366.47     22.25 o
  -3   5  21     1428.78     1354.49     22.10 o
  -1   5  21      359.44      315.21     13.57 o
   1   5  21       11.17       21.32      9.50 o
   3   5  21       10.61        3.13      9.71 o
   5   5  21       33.66       29.59     10.41 o
   7   5  21        6.15       10.80     16.82 o
   9   5  21       56.75       47.38     14.21 o
  11   5  21        1.21       -1.46     19.54 o
  13   5  21      128.34      132.73     15.96 o
  15   5  21       10.00       11.26     19.92 o
 -18   6  21        0.00       35.69     14.04 o
 -16   6  21      234.37      229.03     16.82 o
 -14   6  21        4.71       -9.65     18.37 o
 -12   6  21        2.13       14.72     10.97 o
 -10   6  21        7.50       16.02     16.43 o
  -8   6  21      166.05      170.01     12.95 o
  -6   6  21        4.08       10.62     15.36 o
  -4   6  21        7.00      -15.01     15.01 o
  -2   6  21        0.68      -14.89     14.89 o
   0   6  21       22.11       25.26     10.43 o
   2   6  21       40.42       32.00     11.20 o
   4   6  21       23.64       16.29     11.38 o
   6   6  21       10.52       11.17     17.42 o
   8   6  21        0.22       -8.14     17.48 o
  10   6  21        2.76       17.36     18.91 o
  12   6  21        1.27        0.85     21.03 o
 -15   7  21        2.24       19.81     20.66 o
 -13   7  21      340.40      361.25     19.42 o
 -11   7  21       47.24       31.17     14.58 o
  -9   7  21        7.90       -5.26     18.35 o
  -7   7  21       19.64       29.89     12.97 o
  -5   7  21      178.57      169.43     15.32 o
  -3   7  21      163.54      145.95     14.99 o
  -1   7  21        2.90       28.29     12.06 o
   1   7  21        1.69       13.83     16.74 o
   3   7  21       39.58       49.03     13.17 o
   5   7  21        5.84       27.98     12.70 o
   7   7  21       18.70      -21.50     21.50 o
   9   7  21        0.82      -17.15     21.61 o
 -10   8  21        1.32      -22.00     22.00 o
  -8   8  21        9.18       11.03     20.06 o
  -6   8  21       98.23       72.78     15.01 o
  -4   8  21        0.03      -14.82     19.44 o
  -2   8  21      141.63      126.34     15.57 o
   0   8  21       15.43      -18.29     20.49 o
   2   8  21       49.53       34.31     15.77 o
   4   8  21       18.22        0.87     20.80 o
 -24   0  22        6.12       11.48     13.32 o
 -22   0  22       39.63       73.48     12.86 o
 -20   0  22       16.12       -8.62     16.23 o
 -18   0  22      316.25      315.48     14.56 o
 -16   0  22      124.87      114.16     10.70 o
 -14   0  22        4.50       -8.18     12.16 o
 -12   0  22      664.22      713.70     15.46 o
 -10   0  22      395.08      351.17     11.34 o
  -8   0  22     1371.91     1464.11     18.64 o
  -6   0  22        5.15        8.74      9.69 o
  -4   0  22      489.51      487.98     11.46 o
  -2   0  22     6371.98     6285.70     49.36 o
   0   0  22     1010.21      879.54     14.41 o
   2   0  22      543.36      602.53     12.54 o
   4   0  22      986.17      918.53     15.61 o
   6   0  22      312.64      283.96     11.50 o
   8   0  22      258.90      233.98     11.52 o
  10   0  22        7.14       -7.55     12.70 o
  12   0  22       79.45       72.84     11.01 o
  14   0  22       17.94       28.72     11.05 o
  16   0  22       12.32       21.19     12.35 o
  18   0  22       75.22       79.35     14.35 o
 -25   1  22        1.09       -7.08     22.24 o
 -23   1  22        0.04       -3.12     12.80 o
 -21   1  22       16.59       13.01      9.73 o
 -19   1  22        1.01       11.40      8.94 o
 -17   1  22        0.55       -0.87      9.80 o
 -15   1  22       64.94       45.65      7.62 o
 -13   1  22      259.44      251.57      8.33 o
 -11   1  22       59.68       71.55      6.03 o
  -9   1  22      517.24      545.58     28.60 o
  -7   1  22       44.70       36.25      5.28 o
  -5   1  22      324.77      337.40      7.56 o
  -3   1  22      378.07      377.49     13.29 o
  -1   1  22     2850.70     2785.86    111.98 o
   1   1  22       60.72       71.41     42.22 o
   3   1  22     1002.66     1007.44     19.31 o
   5   1  22      409.34      328.20     13.54 o
   7   1  22      265.31      236.89      8.18 o
   9   1  22        0.05       -6.81      8.67 o
  11   1  22       37.09       28.94      7.10 o
  13   1  22        5.15        2.20     10.38 o
  15   1  22       54.34       55.46      8.63 o
  17   1  22        5.01      -11.06     13.52 o
 -24   2  22        0.43      -13.88     13.88 o
 -22   2  22       23.65       21.39     16.70 o
 -20   2  22        0.03       -1.69     17.68 o
 -18   2  22        8.77       17.99      8.86 o
 -16   2  22        1.86       -1.91      8.12 o
 -14   2  22      107.40      110.88      7.71 o
 -12   2  22       12.38       16.28      6.15 o
 -10   2  22     1488.06     1508.87     46.70 o
  -8   2  22      226.41      207.42      7.27 o
  -6   2  22     2025.05     1986.82     25.83 o
  -4   2  22      863.90      800.05     11.13 o
  -2   2  22     1549.71     1551.63     14.26 o
   0   2  22       23.97       -8.49      8.49 o
   2   2  22       36.97        7.42      6.97 o
   4   2  22      275.14      247.90     26.87 o
   6   2  22      347.02      264.92      9.79 o
   8   2  22        4.85      -10.71     10.71 o
  10   2  22        4.87        5.22     11.10 o
  12   2  22       16.50        3.49      8.85 o
  14   2  22        0.43      -11.67     11.67 o
  16   2  22        1.85      -12.78     12.78 o
  18   2  22       27.96       37.44     10.00 o
 -23   3  22        1.07       11.40     13.30 o
 -21   3  22       62.21       60.57     13.36 o
 -19   3  22       18.99       -4.87     17.79 o
 -17   3  22      143.61      141.19     13.42 o
 -15   3  22        3.62       -5.20     14.25 o
 -13   3  22       57.52       44.51     10.29 o
 -11   3  22      203.63      186.75     11.92 o
  -9   3  22      129.38      109.19      9.79 o
  -7   3  22      413.27      313.07     13.24 o
  -5   3  22       17.53       10.76      7.90 o
  -3   3  22      880.68      845.85     15.81 o
  -1   3  22       48.69       70.63      8.82 o
   1   3  22       19.40        1.32     11.46 o
   3   3  22      111.88      124.61      9.75 o
   5   3  22       32.00       26.84      9.26 o
   7   3  22      357.46      350.14     14.18 o
   9   3  22        7.74       -1.15     14.14 o
  11   3  22       15.65        7.01     15.03 o
  13   3  22      124.90      117.39     13.17 o
  15   3  22       30.09       38.99     12.58 o
  17   3  22       15.83        7.65     20.35 o
 -22   4  22        3.57      -12.84     20.39 o
 -20   4  22      166.08      169.02     15.83 o
 -18   4  22       18.35       17.19     17.90 o
 -16   4  22        2.01        5.92     11.24 o
 -14   4  22        8.30        9.71     14.91 o
 -12   4  22      155.24      152.81     12.35 o
 -10   4  22        1.63       -6.35     13.40 o
  -8   4  22       19.08       16.35      9.05 o
  -6   4  22       18.08        4.84      8.87 o
  -4   4  22      170.91      155.62     11.03 o
  -2   4  22      251.01      309.03     12.39 o
   0   4  22       22.74       29.42      8.74 o
   2   4  22       65.50       70.63      9.85 o
   4   4  22       22.30       32.41      9.55 o
   6   4  22       11.85        9.63     10.39 o
   8   4  22        0.11      -15.71     15.71 o
  10   4  22      161.63      177.90     13.85 o
  12   4  22       36.13       43.60     12.37 o
  14   4  22       17.88       20.08     13.69 o
  16   4  22        8.14       12.06     13.46 o
 -19   5  22       53.97       78.61     14.12 o
 -17   5  22      159.90      176.98     15.38 o
 -15   5  22       94.57      113.60     13.24 o
 -13   5  22       20.81        9.79     16.27 o
 -11   5  22       11.91       14.14     15.28 o
  -9   5  22       17.27        7.03     15.44 o
  -7   5  22      148.57      149.97     13.05 o
  -5   5  22      329.64      310.24     15.09 o
  -3   5  22      100.03       95.99     11.81 o
  -1   5  22       13.38       25.38      9.92 o
   1   5  22        2.17        1.13     13.59 o
   3   5  22        6.74        6.45     14.08 o
   5   5  22        0.79        8.02     15.22 o
   7   5  22      493.80      529.67     18.43 o
   9   5  22     1094.40     1104.14     24.33 o
  11   5  22      223.35      212.00     17.92 o
  13   5  22      121.11       92.18     16.47 o
 -18   6  22        1.46        8.64     19.34 o
 -16   6  22        5.27        2.41     20.10 o
 -14   6  22       28.37        9.09     18.74 o
 -12   6  22        3.42      -16.45     16.74 o
 -10   6  22        5.12      -10.25     16.08 o
  -8   6  22        5.73        9.53     11.52 o
  -6   6  22       32.58       36.51     11.57 o
  -4   6  22        2.95       13.28     15.52 o
  -2   6  22       36.37       39.23     11.44 o
   0   6  22       17.06       -7.05     16.18 o
   2   6  22       98.72      100.82     12.68 o
   4   6  22       36.41       43.81     11.98 o
   6   6  22      125.07      136.51     14.04 o
   8   6  22        1.71        8.37     12.56 o
  10   6  22      176.33      165.70     16.56 o
  12   6  22      289.62      279.36     18.08 o
 -15   7  22        5.65       28.02     13.75 o
 -13   7  22      132.89      144.22     16.66 o
 -11   7  22       11.08        7.15     18.51 o
  -9   7  22        0.01       -6.89     17.15 o
  -7   7  22       22.39       39.13     12.80 o
  -5   7  22        0.00       16.86     18.47 o
  -3   7  22       21.46        4.37     19.24 o
  -1   7  22        0.05        2.21     17.57 o
   1   7  22        0.71      -19.17     19.17 o
   3   7  22        5.82      -10.74     18.86 o
   5   7  22       69.58       50.20     14.74 o
   7   7  22        1.63       -2.49     20.18 o
  -8   8  22        3.55       12.04     19.46 o
  -6   8  22        9.44       -2.54     19.90 o
  -4   8  22        6.88       25.52     13.17 o
  -2   8  22        0.77       12.56     18.29 o
   0   8  22        3.79       10.14     18.86 o
   2   8  22       30.38        7.75     21.90 o
 -23   1  23       18.12       13.50     13.44 o
 -21   1  23       58.93       61.01      8.61 o
 -19   1  23       77.89       96.71     10.63 o
 -17   1  23       39.38       45.70     17.43 o
 -15   1  23      559.65      539.89     11.22 o
 -13   1  23        0.44       -8.38      9.91 o
 -11   1  23       55.32       57.55      6.00 o
  -9   1  23      292.73      285.58      7.74 o
  -7   1  23       45.57       59.84     10.12 o
  -5   1  23      597.80      586.66     31.39 o
  -3   1  23       29.71       24.92     15.40 o
  -1   1  23       26.18       37.77     26.03 o
   1   1  23      137.93      149.65      6.59 o
   3   1  23       13.91       21.32     13.16 o
   5   1  23       18.10        3.32      7.11 o
   7   1  23       29.35       34.56      6.33 o
   9   1  23        9.49       13.15      7.35 o
  11   1  23        5.12        6.84     10.03 o
  13   1  23        0.82      -11.12     11.12 o
  15   1  23        1.29        8.82     19.35 o
  17   1  23       89.48       89.80     10.75 o
 -24   2  23       15.55        2.89     13.47 o
 -22   2  23       56.25       89.93      9.61 o
 -20   2  23        0.30       -5.50      9.46 o
 -18   2  23      580.56      593.94     13.48 o
 -16   2  23      188.82      194.65      9.07 o
 -14   2  23      279.61      284.95     20.49 o
 -12   2  23      203.19      219.28      8.33 o
 -10   2  23       75.93       37.11     18.47 o
  -8   2  23      101.94       95.55      6.51 o
  -6   2  23     1014.62      944.78     13.12 o
  -4   2  23      971.80      991.14     20.18 o
  -2   2  23     1316.21     1197.28     17.97 o
   0   2  23      144.24      109.73      7.08 o
   2   2  23        7.32       -9.09      9.09 o
   4   2  23      153.78      137.63      7.89 o
   6   2  23      530.44      492.05     23.52 o
   8   2  23      295.58      270.03      9.43 o
  10   2  23       46.78       44.23      7.54 o
  12   2  23        4.94       18.52      8.91 o
  14   2  23       52.68       47.73      8.86 o
  16   2  23        8.45       14.81     10.88 o
  18   2  23       18.11        0.77     12.44 o
 -23   3  23       26.22        9.36     18.62 o
 -21   3  23       51.40       63.46     13.17 o
 -19   3  23        6.48        2.10     16.95 o
 -17   3  23        2.92       -5.13     17.34 o
 -15   3  23       32.79       47.30     10.60 o
 -13   3  23      133.46      126.24     12.08 o
 -11   3  23        6.66        5.53     12.76 o
  -9   3  23      463.97      406.42     13.22 o
  -7   3  23        0.28      -13.32     13.32 o
  -5   3  23      100.56      101.99      9.38 o
  -3   3  23       45.75       28.16      8.87 o
  -1   3  23      208.73      222.87     10.51 o
   1   3  23       63.95       56.45      8.35 o
   3   3  23      187.10      184.89     11.40 o
   5   3  23        0.14      -13.26     13.26 o
   7   3  23       59.69       60.47     11.17 o
   9   3  23       63.00       50.84     11.24 o
  11   3  23        1.02       -5.24     15.67 o
  13   3  23       80.97       72.53     13.07 o
  15   3  23       23.64        5.53     19.26 o
  17   3  23      172.31      170.91     16.56 o
 -22   4  23        0.17       26.31     13.07 o
 -20   4  23       32.97       -2.37     20.25 o
 -18   4  23       17.41       45.65     11.98 o
 -16   4  23       28.54       12.66     17.07 o
 -14   4  23       15.48       12.95     15.36 o
 -12   4  23       44.03       41.38     10.84 o
 -10   4  23       16.10       14.33      9.50 o
  -8   4  23       37.03       50.26      9.94 o
  -6   4  23      104.05       97.99     10.23 o
  -4   4  23       14.45        2.95     13.61 o
  -2   4  23       44.18       48.18      9.44 o
   0   4  23       15.76       24.33      8.56 o
   2   4  23       39.68       40.04      9.83 o
   4   4  23      177.16      168.28     12.12 o
   6   4  23     1237.37     1277.49     23.11 o
   8   4  23      314.69      372.45     15.05 o
  10   4  23       24.67       10.16     17.46 o
  12   4  23       27.59       36.14     12.21 o
  14   4  23       42.54       52.68     13.36 o
 -19   5  23      167.74      206.36     15.65 o
 -17   5  23       47.03       23.98     13.24 o
 -15   5  23       23.88       41.44     11.77 o
 -13   5  23        1.38      -16.29     16.29 o
 -11   5  23       36.61       54.76     11.44 o
  -9   5  23      226.76      231.84     13.61 o
  -7   5  23      518.64      513.92     16.04 o
  -5   5  23      384.86      418.26     15.81 o
  -3   5  23      340.50      334.14     14.39 o
  -1   5  23       13.26       11.32     14.16 o
   1   5  23       40.52       43.48     10.43 o
   3   5  23       13.16      -12.04     15.65 o
   5   5  23       84.07       67.73     12.00 o
   7   5  23     1117.80     1146.10     24.41 o
   9   5  23      119.02      118.24     15.81 o
  11   5  23      553.14      553.44     20.91 o
  13   5  23       93.72      102.80     15.26 o
 -18   6  23        0.08      -20.76     20.76 o
 -16   6  23       30.25       13.03     20.41 o
 -14   6  23       12.29       18.39     18.58 o
 -12   6  23        1.59        9.44     17.07 o
 -10   6  23        0.48       11.79     14.89 o
  -8   6  23       62.38       57.52     12.16 o
  -6   6  23       12.51       18.29     11.09 o
  -4   6  23        6.26        7.09     15.40 o
  -2   6  23       52.26       41.36     11.79 o
   0   6  23      103.23      113.74     12.56 o
   2   6  23       24.94       17.50     11.65 o
   4   6  23        3.17       10.49     16.02 o
   6   6  23      293.13      324.26     16.80 o
   8   6  23      181.48      177.29     16.00 o
  10   6  23      175.43      174.69     17.22 o
 -13   7  23       14.30        4.21     20.25 o
 -11   7  23        1.55      -12.86     19.24 o
  -9   7  23       18.72       10.87     17.98 o
  -7   7  23      117.75      121.83     14.41 o
  -5   7  23       90.87       95.37     14.10 o
  -3   7  23       22.73       28.18     13.03 o
  -1   7  23      213.95      201.28     15.71 o
   1   7  23        8.69        8.37     18.33 o
   3   7  23      404.21      408.83     18.23 o
   5   7  23        0.02      -20.29     21.19 o
   7   7  23        6.58       13.59     20.12 o
  -6   8  23        0.00       16.33     19.09 o
  -4   8  23       33.45       17.05     21.21 o
  -2   8  23        3.34       10.25     20.14 o
   0   8  23       10.50       -1.73     20.33 o
 -24   0  24      162.39      151.43     16.51 o
 -22   0  24       47.06       12.74     18.80 o
 -20   0  24      218.86      208.40     14.37 o
 -18   0  24      215.39      191.51     13.85 o
 -16   0  24      241.83      236.77     12.60 o
 -14   0  24       51.57       46.16      9.26 o
 -12   0  24       56.87       59.64      8.74 o
 -10   0  24       59.90       74.80      8.72 o
  -8   0  24     1257.61     1224.98     18.23 o
  -6   0  24        0.06        7.22     11.32 o
  -4   0  24      131.13      157.58      9.38 o
  -2   0  24       63.75      123.00      8.72 o
   0   0  24        3.74        0.39     10.41 o
   2   0  24       69.20       89.60      8.25 o
   4   0  24       27.60       28.06      7.65 o
   6   0  24      329.45      282.47     12.12 o
   8   0  24      169.87      153.99     10.99 o
  10   0  24     1038.52      981.04     20.02 o
  12   0  24      114.60       68.02     11.57 o
  14   0  24      663.86      607.83     19.13 o
  16   0  24       16.80       -7.77     18.18 o
  18   0  24      302.76      304.08     18.70 o
 -23   1  24       16.05       13.55     12.81 o
 -21   1  24        8.08        7.59      9.87 o
 -19   1  24       69.00       62.26     14.31 o
 -17   1  24      122.20      127.12      8.51 o
 -15   1  24      131.89      129.63      8.04 o
 -13   1  24       37.91       43.67      7.19 o
 -11   1  24      119.83      125.34      7.03 o
  -9   1  24        9.21       25.72      5.79 o
  -7   1  24        4.01        3.01     10.10 o
  -5   1  24        4.80       15.03     10.54 o
  -3   1  24      234.42      234.79     15.95 o
  -1   1  24      212.32      192.32      7.29 o
   1   1  24       69.70       75.00      5.92 o
   3   1  24       19.38       19.98     13.67 o
   5   1  24      175.11      168.54     23.38 o
   7   1  24       46.68       31.67     14.95 o
   9   1  24       67.69       58.86      7.31 o
  11   1  24      226.19      215.96     12.31 o
  13   1  24        5.17        1.81      8.74 o
  15   1  24      950.74      943.49     30.87 o
  17   1  24       91.73       77.19     17.94 o
 -24   2  24        9.19       18.24     10.72 o
 -22   2  24       58.45       83.52     27.84 o
 -20   2  24        6.17       13.85     15.55 o
 -18   2  24      544.08      565.65     13.40 o
 -16   2  24        0.11        5.24     10.66 o
 -14   2  24        3.47        3.85      7.96 o
 -12   2  24        0.03        3.55      8.48 o
 -10   2  24        0.07      -10.27     10.27 o
  -8   2  24        0.35        0.07     14.52 o
  -6   2  24       65.28       15.26      8.33 o
  -4   2  24        4.25       -9.67      9.67 o
  -2   2  24       44.43      -17.72     17.72 o
   0   2  24      743.55      753.86     43.75 o
   2   2  24       11.93       10.26     10.08 o
   4   2  24      414.12      393.19     14.66 o
   6   2  24     1442.58     1420.36     69.96 o
   8   2  24      321.11      297.65     14.94 o
  10   2  24       64.35       79.80      7.88 o
  12   2  24        0.88        5.50     11.19 o
  14   2  24      117.46      108.85      9.64 o
  16   2  24        3.70       18.22     10.14 o
 -23   3  24        0.08       17.94     19.11 o
 -21   3  24      183.36      165.78     15.83 o
 -19   3  24      117.63      116.05     13.42 o
 -17   3  24      136.30       83.68     13.71 o
 -15   3  24       44.59       41.67     10.76 o
 -13   3  24      346.09      328.14     14.29 o
 -11   3  24       29.99       29.44      9.38 o
  -9   3  24      166.52      142.15     10.84 o
  -7   3  24      329.33      319.56     12.64 o
  -5   3  24      527.88      489.61     14.14 o
  -3   3  24       11.29        9.38     11.67 o
  -1   3  24        1.66        9.50     10.91 o
   1   3  24      249.01      252.52     11.30 o
   3   3  24        1.88       -3.94     12.45 o
   5   3  24      171.80      166.44     11.90 o
   7   3  24      179.52      177.02     12.82 o
   9   3  24       79.15       67.73     11.52 o
  11   3  24       28.85       16.06     16.80 o
  13   3  24       36.89       47.63     12.78 o
  15   3  24        0.14      -18.31     18.31 o
 -22   4  24       16.04       -7.36     14.70 o
 -20   4  24        0.32        8.74     18.95 o
 -18   4  24        0.06      -10.23     17.67 o
 -16   4  24       44.86       54.88     11.65 o
 -14   4  24      243.96      225.16     13.81 o
 -12   4  24       42.82       12.84     15.50 o
 -10   4  24       29.42       -4.41     14.12 o
  -8   4  24      267.31      265.26     12.54 o
  -6   4  24      156.07      170.44     11.30 o
  -4   4  24      652.88      640.40     15.73 o
  -2   4  24        6.55        6.31      8.82 o
   0   4  24       47.08       47.89      9.01 o
   2   4  24      536.74      515.71     15.61 o
   4   4  24       77.35       30.04     11.34 o
   6   4  24      740.65      686.77     19.61 o
   8   4  24       58.08       63.75     12.00 o
  10   4  24        0.02       -4.84     17.11 o
  12   4  24       33.60       10.51     18.16 o
  14   4  24        9.34       16.37     18.41 o
 -19   5  24       16.02       13.22     20.31 o
 -17   5  24       19.51       -6.91     18.56 o
 -15   5  24       12.42       15.01     16.84 o
 -13   5  24      130.19      149.21     13.55 o
 -11   5  24       64.16       55.83     11.98 o
  -9   5  24      283.59      260.70     14.84 o
  -7   5  24       71.64       65.69     11.75 o
  -5   5  24       33.59       15.81     10.84 o
  -3   5  24      195.38      199.49     13.22 o
  -1   5  24       25.34        4.04     14.51 o
   1   5  24       37.68       36.74     10.93 o
   3   5  24      199.03      178.07     13.40 o
   5   5  24       73.84       84.63     12.06 o
   7   5  24       17.18       18.49     13.40 o
   9   5  24        8.91       10.25     18.41 o
  11   5  24       31.81       33.44     14.33 o
  13   5  24        8.63      -21.30     21.30 o
 -16   6  24       14.82       19.69     20.49 o
 -14   6  24       22.86       32.06     12.93 o
 -12   6  24       13.53       -3.67     17.98 o
 -10   6  24        2.08        1.40     11.55 o
  -8   6  24        0.91       13.57     15.61 o
  -6   6  24        0.40      -15.81     15.81 o
  -4   6  24        1.92       -5.90     15.52 o
  -2   6  24       57.39       68.84     11.46 o
   0   6  24       21.73       13.44     16.41 o
   2   6  24      248.12      249.86     14.80 o
   4   6  24       16.14       45.50     11.85 o
   6   6  24       22.84      -10.51     18.56 o
   8   6  24       19.76       27.01     13.73 o
  10   6  24        2.32      -19.42     20.29 o
 -13   7  24       38.61       50.72     14.41 o
 -11   7  24       69.01       87.44     14.35 o
  -9   7  24       41.26        8.68     19.71 o
  -7   7  24       60.46       56.66     14.18 o
  -5   7  24      497.41      484.75     19.36 o
  -3   7  24       45.01       21.96     13.90 o
  -1   7  24       17.35        0.00     18.78 o
   1   7  24       38.99       38.43     12.74 o
   3   7  24       12.99       33.13     13.65 o
   5   7  24      147.41      141.68     16.27 o
   7   7  24      163.16      168.09     17.09 o
  -6   8  24       44.41       13.09     21.67 o
  -4   8  24       91.07      106.18     15.77 o
  -2   8  24        7.84        4.35     20.27 o
 -23   1  25        6.83        6.07     13.32 o
 -21   1  25       26.87       35.46      8.94 o
 -19   1  25       16.83       16.72      9.71 o
 -17   1  25        4.39        8.98      8.23 o
 -15   1  25        0.08       -0.56     13.92 o
 -13   1  25      118.45      112.86     14.41 o
 -11   1  25      191.41      198.30      7.95 o
  -9   1  25      189.20      190.01     19.96 o
  -7   1  25       89.68      102.84      6.40 o
  -5   1  25       79.13      109.42      6.77 o
  -3   1  25      635.81      612.83     18.62 o
  -1   1  25      272.16      214.36     11.12 o
   1   1  25       30.16       10.10      6.73 o
   3   1  25        4.24       -2.92      7.92 o
   5   1  25        8.66       12.37     10.77 o
   7   1  25      225.83      250.27      8.78 o
   9   1  25      148.35      127.93      8.35 o
  11   1  25      101.79       93.05     22.74 o
  13   1  25       32.62       31.58      8.58 o
  15   1  25       17.49       20.67     11.29 o
  17   1  25       13.87       -2.00     14.54 o
 -24   2  25        1.16       -6.85     13.82 o
 -22   2  25      146.46      168.16     13.49 o
 -20   2  25        0.93      -12.49     12.49 o
 -18   2  25      130.32      135.62      9.97 o
 -16   2  25       16.32       33.95     15.07 o
 -14   2  25      115.65      119.71      8.23 o
 -12   2  25       45.65       51.66     18.71 o
 -10   2  25      670.70      695.22     27.42 o
  -8   2  25      217.22      231.17     15.02 o
  -6   2  25      106.14      113.47     13.14 o
  -4   2  25      444.50      456.67      9.22 o
  -2   2  25      221.01      249.46     16.51 o
   0   2  25      153.02       97.86      7.76 o
   2   2  25      109.71      152.87      7.27 o
   4   2  25        3.66       -3.40     13.22 o
   6   2  25       79.94       56.32     12.62 o
   8   2  25       35.57       23.91      7.44 o
  10   2  25       54.81       56.91      8.07 o
  12   2  25       12.28      -11.91     11.91 o
  14   2  25        9.42        5.54     10.23 o
  16   2  25        5.09       -0.99     15.25 o
 -23   3  25       11.06        3.50     21.28 o
 -21   3  25       69.44       76.63     14.76 o
 -19   3  25        3.15      -16.86     17.44 o
 -17   3  25      206.79      206.36     14.84 o
 -15   3  25       91.08      120.92     12.23 o
 -13   3  25       51.62       36.39     10.93 o
 -11   3  25       98.59       87.56     10.72 o
  -9   3  25      181.97      158.26     11.57 o
  -7   3  25       81.63       62.22     10.33 o
  -5   3  25      152.63      124.11     10.95 o
  -3   3  25      287.43      266.35     11.71 o
  -1   3  25        7.47        7.20     11.81 o
   1   3  25       96.80       85.87     10.18 o
   3   3  25      126.34       92.98     11.98 o
   5   3  25      461.78      438.56     16.39 o
   7   3  25      306.43      274.49     14.70 o
   9   3  25        7.28        9.01     15.48 o
  11   3  25       10.71        0.70     16.66 o
  13   3  25        1.20       10.72     17.94 o
  15   3  25       10.22       20.97     13.36 o
 -20   4  25       21.22       15.98     13.81 o
 -18   4  25       29.97       15.83     18.89 o
 -16   4  25       21.03       43.25     11.67 o
 -14   4  25       46.07       48.97     11.88 o
 -12   4  25        4.85        0.60     14.51 o
 -10   4  25       10.51       10.35      9.88 o
  -8   4  25       44.92       45.44      9.90 o
  -6   4  25        3.15       -2.14     13.01 o
  -4   4  25        1.48       -4.76     13.67 o
  -2   4  25       65.69       59.71      9.63 o
   0   4  25       89.15      101.58     10.58 o
   2   4  25      116.20      131.39     11.77 o
   4   4  25      489.86      455.97     16.74 o
   6   4  25        0.72        1.88     16.56 o
   8   4  25        0.78      -14.76     16.31 o
  10   4  25       14.83       11.59     16.80 o
  12   4  25        0.03      -14.91     16.97 o
  14   4  25        2.43       18.35     13.17 o
 -19   5  25       26.57       46.02     13.32 o
 -17   5  25        5.90       10.31     18.72 o
 -15   5  25       23.33       14.80     17.79 o
 -13   5  25       88.75       92.16     13.01 o
 -11   5  25      113.30       93.62     13.19 o
  -9   5  25       94.80      105.79     13.07 o
  -7   5  25      286.47      290.43     14.31 o
  -5   5  25       98.00       83.27     12.49 o
  -3   5  25      135.43      147.66     12.70 o
  -1   5  25       28.89       26.33     11.30 o
   1   5  25       40.74       44.68     11.34 o
   3   5  25       96.94       82.76     13.32 o
   5   5  25       50.47        2.02     18.47 o
   7   5  25      144.81      148.98     14.68 o
   9   5  25      103.78      108.55     15.55 o
  11   5  25        5.70      -20.58     20.58 o
 -16   6  25       25.88        3.38     21.50 o
 -14   6  25        2.58       13.98     13.26 o
 -12   6  25        4.14        6.82     12.21 o
 -10   6  25        4.03        6.56     16.39 o
  -8   6  25      149.46      168.01     14.43 o
  -6   6  25       98.80      108.26     12.70 o
  -4   6  25        1.08        4.10     16.91 o
  -2   6  25        0.40       15.07     16.25 o
   0   6  25       37.61       52.88     11.69 o
   2   6  25        5.31       11.44     18.08 o
   4   6  25        4.81      -18.08     18.08 o
   6   6  25       32.75       32.66     13.67 o
   8   6  25        0.22      -16.43     21.44 o
  10   6  25       29.42       38.82     14.95 o
 -13   7  25        7.77      -19.22     20.78 o
 -11   7  25       15.19       -7.13     13.71 o
  -9   7  25       81.11       92.57     14.58 o
  -7   7  25       23.08       12.29     13.92 o
  -5   7  25       11.33       14.86     21.11 o
  -3   7  25        1.98       11.32     12.39 o
  -1   7  25        2.76        8.66     17.96 o
   1   7  25        0.41       -7.22     18.14 o
   3   7  25       35.70       46.16     13.71 o
   5   7  25       17.01        0.85     21.98 o
 -24   0  26        6.80      -13.81     20.86 o
 -22   0  26       48.75       14.10     20.23 o
 -20   0  26       56.71       63.95     12.74 o
 -18   0  26        2.42       10.33     15.13 o
 -16   0  26       27.42       33.21     10.18 o
 -14   0  26      234.77      232.91     12.70 o
 -12   0  26      110.13      100.45     10.43 o
 -10   0  26      645.43      745.70     16.47 o
  -8   0  26     1174.63     1263.70     19.71 o
  -6   0  26    11298.27    11028.85     73.99 o
  -4   0  26      440.12      499.30     13.19 o
  -2   0  26     1348.11     1331.96     19.30 o
   0   0  26        8.05        8.82      8.02 o
   2   0  26      317.87      341.97     12.08 o
   4   0  26      242.69      237.84     11.77 o
   6   0  26      392.87      430.26     14.35 o
   8   0  26       97.68       75.54     10.95 o
  10   0  26       44.28       42.66     11.26 o
  12   0  26       62.73       52.76     12.82 o
  14   0  26       46.01       55.87     13.73 o
  16   0  26        1.79        9.15     18.33 o
 -23   1  26        0.42       -0.24     13.11 o
 -21   1  26       10.54       12.59     12.77 o
 -19   1  26       73.91       65.12      9.58 o
 -17   1  26       13.68       17.38      9.13 o
 -15   1  26      114.01      118.50      8.26 o
 -13   1  26       84.38       85.70     16.77 o
 -11   1  26       82.36       92.30      7.16 o
  -9   1  26      113.18      117.03      9.95 o
  -7   1  26        9.93       31.93      7.21 o
  -5   1  26      865.57      929.53     15.71 o
  -3   1  26      243.17      245.77     25.31 o
  -1   1  26       99.57      108.19      6.56 o
   1   1  26       13.70       17.08      6.50 o
   3   1  26       20.32        7.94     11.98 o
   5   1  26       71.52       53.27      7.05 o
   7   1  26       81.69       80.69      7.64 o
   9   1  26        0.65       -3.82     10.10 o
  11   1  26       30.39       36.99      8.18 o
  13   1  26        4.76       -0.63     15.63 o
  15   1  26      156.78      132.44     11.09 o
  17   1  26        0.71        3.12     11.68 o
 -22   2  26        4.94       14.11     11.14 o
 -20   2  26        6.68      -15.18     15.18 o
 -18   2  26       87.83       76.93      9.72 o
 -16   2  26      275.73      291.26     10.56 o
 -14   2  26      378.97      397.20     23.47 o
 -12   2  26       32.39       32.88      7.03 o
 -10   2  26      441.10      469.42     25.98 o
  -8   2  26      208.80      208.04     21.17 o
  -6   2  26       13.03       17.20      7.04 o
  -4   2  26        1.35      -24.32     25.35 o
  -2   2  26       30.83       39.60      8.12 o
   0   2  26      198.46      234.16      8.17 o
   2   2  26       54.37       49.05     10.41 o
   4   2  26        0.71       -3.60      9.27 o
   6   2  26       69.66       61.80      7.54 o
   8   2  26      109.24      115.50      8.53 o
  10   2  26        0.72      -11.19     11.19 o
  12   2  26        0.22      -14.66     14.66 o
  14   2  26        1.38        2.61     12.67 o
  16   2  26        2.40        7.02     13.86 o
 -21   3  26        5.24      -17.09     20.08 o
 -19   3  26       15.07       13.79     12.82 o
 -17   3  26      201.15      194.19     14.89 o
 -15   3  26       71.61       61.31     12.21 o
 -13   3  26        1.12      -15.11     15.11 o
 -11   3  26        2.35      -14.16     14.16 o
  -9   3  26      337.18      336.55     14.23 o
  -7   3  26      310.37      298.82     12.89 o
  -5   3  26      246.16      260.74     12.74 o
  -3   3  26       15.61      -12.25     13.50 o
  -1   3  26       72.57       72.34      9.40 o
   1   3  26      142.60      166.36     11.15 o
   3   3  26      866.35      852.90     19.79 o
   5   3  26      444.07      432.09     15.92 o
   7   3  26      374.63      360.53     16.53 o
   9   3  26        3.14       11.61     11.28 o
  11   3  26        9.22        7.94     15.59 o
  13   3  26        6.09        5.50     17.13 o
  15   3  26       15.49       -6.02     19.73 o
 -20   4  26        7.90       22.02     13.83 o
 -18   4  26       46.89       49.07     12.84 o
 -16   4  26       36.23       41.21     12.49 o
 -14   4  26        6.23       -5.30     15.96 o
 -12   4  26       23.23        0.00     15.55 o
 -10   4  26       85.86       68.18     11.24 o
  -8   4  26       64.90       50.74     10.70 o
  -6   4  26        0.21       -4.97     13.69 o
  -4   4  26        4.70        7.09     14.41 o
  -2   4  26        0.03      -14.68     14.68 o
   0   4  26        0.22       -5.05     13.13 o
   2   4  26        0.72       -4.64     16.31 o
   4   4  26      410.34      404.90     16.80 o
   6   4  26        1.31      -16.58     16.58 o
   8   4  26       39.28       35.28     12.41 o
  10   4  26        1.19      -16.39     16.86 o
  12   4  26        0.00       16.12     18.02 o
  14   4  26        0.04        6.99     18.82 o
 -19   5  26        0.30       -5.17     20.08 o
 -17   5  26       54.55       43.85     14.02 o
 -15   5  26        7.97       36.16     11.77 o
 -13   5  26        1.39        0.70     16.68 o
 -11   5  26       62.49       58.30     12.18 o
  -9   5  26       35.56       40.10     11.55 o
  -7   5  26        8.71       27.01     11.17 o
  -5   5  26       76.09       52.51     12.49 o
  -3   5  26       24.64       26.80     10.66 o
  -1   5  26      135.65      174.83     12.80 o
   1   5  26      143.58      144.38     13.63 o
   3   5  26      235.17      230.06     15.32 o
   5   5  26      164.09      162.03     14.91 o
   7   5  26        7.80       13.26     18.39 o
   9   5  26       47.58       49.44     13.75 o
  11   5  26      126.74      118.59     15.79 o
 -16   6  26       41.01       57.97     14.25 o
 -14   6  26        2.08      -19.40     19.40 o
 -12   6  26        2.08        6.19     12.76 o
 -10   6  26        3.65       16.33     17.22 o
  -8   6  26        2.52       11.52     11.71 o
  -6   6  26        0.09       21.17     11.30 o
  -4   6  26       44.38       49.34     12.16 o
  -2   6  26      110.85      101.17     13.96 o
   0   6  26       28.67       44.97     12.41 o
   2   6  26       80.75       74.78     13.88 o
   4   6  26        7.78       -2.29     18.60 o
   6   6  26        0.00       -7.17     19.07 o
   8   6  26      341.71      359.85     19.44 o
 -11   7  26       44.44       45.21     15.28 o
  -9   7  26       18.47        2.47     20.70 o
  -7   7  26        7.28        7.28     19.96 o
  -5   7  26        2.22       -7.20     18.72 o
  -3   7  26        3.76       10.37     18.12 o
  -1   7  26        9.18       17.69     19.36 o
   1   7  26       56.45       48.74     14.95 o
   3   7  26       15.03        5.90     19.48 o
   5   7  26       26.91      -23.75     23.75 o
 -23   1  27        1.75      -14.26     14.26 o
 -21   1  27      112.38      114.12     10.69 o
 -19   1  27        0.85        3.45     11.73 o
 -17   1  27       69.41       51.08      8.60 o
 -15   1  27      116.15      132.66     16.07 o
 -13   1  27       51.29       47.39      7.31 o
 -11   1  27      175.01      163.88      8.02 o
  -9   1  27      654.07      643.64     14.44 o
  -7   1  27       24.51       51.97      6.94 o
  -5   1  27      190.09      222.01      7.92 o
  -3   1  27       50.57       48.12     11.31 o
  -1   1  27       33.64       43.54      6.30 o
   1   1  27       76.24       82.98     10.67 o
   3   1  27        1.39       -0.66      9.15 o
   5   1  27        3.35       29.24      7.81 o
   7   1  27       22.74       19.34     13.75 o
   9   1  27        6.92       11.42     13.10 o
  11   1  27       36.01       31.16     19.45 o
  13   1  27       44.30       65.73      9.46 o
  15   1  27       33.12       32.94      9.69 o
 -22   2  27       93.24      116.91     10.67 o
 -20   2  27       44.93       15.12     11.28 o
 -18   2  27      117.23      123.33     10.04 o
 -16   2  27        3.64       14.88     11.41 o
 -14   2  27        9.28       11.18     18.40 o
 -12   2  27      253.07      264.36     15.48 o
 -10   2  27        0.78        8.40      9.59 o
  -8   2  27      180.39      166.92     10.44 o
  -6   2  27       25.20       36.70      6.19 o
  -4   2  27        7.51        7.48      7.11 o
  -2   2  27       19.68       -6.06      9.20 o
   0   2  27       14.25       18.63      9.24 o
   2   2  27       86.28       86.09      7.23 o
   4   2  27       29.15       11.60      8.31 o
   6   2  27       35.05       51.50     10.56 o
   8   2  27      110.24      106.78      8.58 o
  10   2  27        0.53        5.53     11.39 o
  12   2  27        2.95       12.73      9.53 o
  14   2  27       20.64       24.70     10.42 o
 -21   3  27        8.99       -1.63     19.73 o
 -19   3  27       38.84       11.61     12.80 o
 -17   3  27      247.46      248.87     15.57 o
 -15   3  27       56.42       31.26     12.02 o
 -13   3  27      253.61      257.71     13.90 o
 -11   3  27       61.02       63.46     10.87 o
  -9   3  27       26.76        5.32     14.31 o
  -7   3  27       83.02       74.72     10.47 o
  -5   3  27        3.92       15.36      8.89 o
  -3   3  27        2.00      -12.64     12.64 o
  -1   3  27       19.01        9.69     13.17 o
   1   3  27       13.25       17.92     10.04 o
   3   3  27      662.70      551.19     18.66 o
   5   3  27        0.95      -15.88     15.88 o
   7   3  27      228.86      212.27     13.65 o
   9   3  27       70.10       50.08     12.41 o
  11   3  27       40.54       16.89     18.58 o
  13   3  27        8.09      -14.37     18.66 o
  15   3  27        3.69       14.80     19.87 o
 -20   4  27       34.23       22.45     14.41 o
 -18   4  27        8.99       16.16     17.94 o
 -16   4  27        0.08       -2.87     16.74 o
 -14   4  27       60.47       53.11     12.18 o
 -12   4  27        3.04        5.03     15.05 o
 -10   4  27        1.97        9.57     13.40 o
  -8   4  27        0.29        1.15     13.77 o
  -6   4  27       98.60       90.76     10.99 o
  -4   4  27      274.93      283.59     13.94 o
  -2   4  27       75.34       79.52     10.72 o
   0   4  27        1.11       -4.58     13.48 o
   2   4  27      794.88      839.30     20.06 o
   4   4  27      261.51      272.97     14.58 o
   6   4  27      177.19      182.63     14.31 o
   8   4  27       26.19       23.57     12.25 o
  10   4  27       17.58       24.20     12.25 o
  12   4  27      115.81      112.28     15.24 o
 -19   5  27        1.08       -3.46     20.25 o
 -17   5  27        7.57       -1.61     19.83 o
 -15   5  27        7.68       -3.03     17.42 o
 -13   5  27       66.78       95.04     12.66 o
 -11   5  27       50.11       29.59     11.77 o
  -9   5  27        5.29      -16.66     16.66 o
  -7   5  27       38.94       11.13     12.51 o
  -5   5  27      289.51      243.86     14.76 o
  -3   5  27        4.79      -12.51     15.98 o
  -1   5  27       59.81       -3.79     18.43 o
   1   5  27      185.27      160.38     13.77 o
   3   5  27       73.75       71.07     13.24 o
   5   5  27      221.05      195.55     15.59 o
   7   5  27       10.08       19.77     12.16 o
   9   5  27        0.94       18.29     18.66 o
  11   5  27       32.58       21.69     14.68 o
 -16   6  27       10.28       -2.58     21.36 o
 -14   6  27        0.20       -1.63     18.70 o
 -12   6  27       39.66       11.67     18.72 o
 -10   6  27        0.50       10.47     16.62 o
  -8   6  27        3.22      -18.56     18.56 o
  -6   6  27       19.34        0.00     17.38 o
  -4   6  27       13.96      -18.70     18.70 o
  -2   6  27        3.38       -8.54     17.24 o
   0   6  27       77.49       71.87     13.83 o
   2   6  27        1.36       12.25     12.10 o
   4   6  27        3.29       -0.76     17.87 o
   6   6  27      108.47      132.59     14.99 o
   8   6  27        1.97      -10.21     20.08 o
 -11   7  27       23.65       19.69     20.10 o
  -9   7  27      106.27      137.97     15.48 o
  -7   7  27        0.06       -0.80     18.25 o
  -5   7  27       56.68       55.93     14.95 o
  -3   7  27       49.77       40.59     14.02 o
  -1   7  27       70.04       89.23     14.29 o
   1   7  27       34.05       54.55     13.96 o
   3   7  27        0.22        5.96     14.35 o
 -22   0  28      108.83      129.23     14.99 o
 -20   0  28      118.76      107.68     14.45 o
 -18   0  28       70.53       47.85     12.35 o
 -16   0  28       98.84       84.08     11.65 o
 -14   0  28       37.47       35.40     10.80 o
 -12   0  28      219.37      216.97     11.92 o
 -10   0  28       11.33        2.95     12.43 o
  -8   0  28      157.25      165.90     11.13 o
  -6   0  28      202.01      230.62     11.94 o
  -4   0  28       45.23       44.45      8.62 o
  -2   0  28        8.52       30.35      8.06 o
   0   0  28       45.61       38.92      8.60 o
   2   0  28      390.03      401.08     13.07 o
   4   0  28      103.94      119.33     10.76 o
   6   0  28      240.26      270.70     13.15 o
   8   0  28      890.80      903.21     20.43 o
  10   0  28     1324.77     1172.94     24.22 o
  12   0  28      192.34      175.24     14.86 o
  14   0  28       63.09       59.32     13.63 o
  16   0  28      253.42      307.11     17.77 o
 -23   1  28        0.02        1.60     10.98 o
 -21   1  28       26.76       40.26      9.41 o
 -19   1  28       36.70       42.19     20.27 o
 -17   1  28       28.71       26.47      9.31 o
 -15   1  28        1.34       -1.59      8.51 o
 -13   1  28        8.97       19.53      6.74 o
 -11   1  28        0.02       -9.63      9.63 o
  -9   1  28        1.25       16.39     11.95 o
  -7   1  28       11.72       28.47      5.88 o
  -5   1  28       33.19       26.36      6.49 o
  -3   1  28       10.88        6.61      6.80 o
  -1   1  28       92.00       84.57     10.04 o
   1   1  28        0.88       16.33      8.09 o
   3   1  28       77.95       83.45      7.02 o
   5   1  28      443.50      466.36     10.92 o
   7   1  28      454.83      462.16     12.94 o
   9   1  28       12.94        5.42     10.69 o
  11   1  28      329.57      327.26     20.16 o
  13   1  28      112.79       91.07     10.25 o
  15   1  28        8.82       24.01      9.52 o
 -22   2  28       33.40       26.30     13.01 o
 -20   2  28      110.72       99.78     15.67 o
 -18   2  28        2.21        4.56     12.46 o
 -16   2  28       61.43       47.32      8.64 o
 -14   2  28        0.10        3.74     10.24 o
 -12   2  28       19.17       29.94      7.61 o
 -10   2  28        6.61        1.83     10.72 o
  -8   2  28      485.98      502.29     42.82 o
  -6   2  28       53.47       39.63      6.90 o
  -4   2  28       71.53       93.54      7.02 o
  -2   2  28      192.94      215.59      8.13 o
   0   2  28        4.19       12.16      7.19 o
   2   2  28      113.85      107.99     14.05 o
   4   2  28       65.02       76.46     54.43 o
   6   2  28      260.71      279.51     11.39 o
   8   2  28       50.44       35.88     23.08 o
  10   2  28      342.77      327.26     11.44 o
  12   2  28        5.83        3.88     12.24 o
  14   2  28        2.80      -11.80     23.79 o
 -21   3  28       18.81       21.94     13.77 o
 -19   3  28       27.52       20.95     13.03 o
 -17   3  28       86.10       99.87     14.04 o
 -15   3  28        9.58        8.49     15.92 o
 -13   3  28       15.56       12.80     10.95 o
 -11   3  28       81.69       58.70     11.40 o
  -9   3  28        4.53       -1.65     13.88 o
  -7   3  28       38.92       43.30     10.31 o
  -5   3  28        6.67        7.83     12.43 o
  -3   3  28      201.36      195.10     12.68 o
  -1   3  28        0.41       11.13     13.01 o
   1   3  28      110.11      102.84     11.83 o
   3   3  28      759.96      717.97     19.81 o
   5   3  28       24.73        5.46     15.69 o
   7   3  28        6.52      -17.32     17.32 o
   9   3  28       11.87       -6.29     16.37 o
  11   3  28        7.21       30.62     11.59 o
  13   3  28       63.41       78.41     14.25 o
 -20   4  28        2.36       -9.30     20.08 o
 -18   4  28       64.16       19.59     20.41 o
 -16   4  28        0.97        6.56     11.85 o
 -14   4  28      105.38      110.28     12.45 o
 -12   4  28       11.91       14.18     15.28 o
 -10   4  28        7.70        1.24     15.30 o
  -8   4  28       26.34       10.08     15.15 o
  -6   4  28       35.54       29.56     10.39 o
  -4   4  28      182.94      156.69     12.80 o
  -2   4  28       58.27       68.02     10.99 o
   0   4  28       14.07        1.77     15.09 o
   2   4  28      205.30      183.99     14.60 o
   4   4  28        4.51       14.12     16.76 o
   6   4  28      160.19      142.92     14.29 o
   8   4  28        0.56        1.44     16.68 o
  10   4  28        1.10        8.56     16.80 o
  12   4  28        7.38       36.88     13.69 o
 -17   5  28      145.48      176.07     16.35 o
 -15   5  28        3.67       -1.55     18.00 o
 -13   5  28       15.30        0.00     17.34 o
 -11   5  28       26.07       23.67     12.10 o
  -9   5  28       21.18        4.02     17.07 o
  -7   5  28       38.40       27.77     12.16 o
  -5   5  28      257.38      234.64     15.79 o
  -3   5  28        7.37      -16.68     16.68 o
  -1   5  28      490.65      447.12     17.52 o
   1   5  28       43.04       34.10     12.82 o
   3   5  28        5.57      -15.26     17.42 o
   5   5  28        2.02      -15.26     17.38 o
   7   5  28        1.51      -18.91     18.91 o
   9   5  28       66.46        1.63     21.38 o
 -14   6  28        4.01      -18.93     18.93 o
 -12   6  28        1.19      -13.48     18.53 o
 -10   6  28        9.29        7.63     17.92 o
  -8   6  28       57.41       57.93     12.37 o
  -6   6  28       44.62       63.50     12.99 o
  -4   6  28       85.52       90.67     13.88 o
  -2   6  28      141.44      144.75     14.43 o
   0   6  28      177.96      173.82     15.36 o
   2   6  28       97.36      100.90     14.45 o
   4   6  28        3.04       18.95     12.66 o
   6   6  28        0.69      -18.18     20.86 o
   8   6  28        3.58       19.15     13.59 o
 -11   7  28       26.52       50.12     15.09 o
  -9   7  28      281.98      299.83     18.62 o
  -7   7  28      108.54      145.74     15.40 o
  -5   7  28      221.91      242.06     17.94 o
  -3   7  28      121.73      117.08     15.44 o
  -1   7  28        0.17        3.32     17.44 o
   1   7  28        6.71       15.22     12.84 o
   3   7  28        3.67      -10.43     20.53 o
 -23   1  29        1.44       21.55     10.90 o
 -21   1  29        6.13        6.71     12.92 o
 -19   1  29       21.85       12.23     10.15 o
 -17   1  29       38.62       48.69     12.05 o
 -15   1  29       78.67       68.34      8.40 o
 -13   1  29      186.10      182.28      8.93 o
 -11   1  29       16.27        8.57      7.92 o
  -9   1  29      114.53      118.28      7.79 o
  -7   1  29       61.47       67.06     13.67 o
  -5   1  29       15.78       29.11      6.24 o
  -3   1  29        0.33        7.72      8.23 o
  -1   1  29       41.77       58.52      6.72 o
   1   1  29      312.58      373.08     14.31 o
   3   1  29      207.47      231.15     25.85 o
   5   1  29       89.43       90.69      8.28 o
   7   1  29       77.35       83.67      8.49 o
   9   1  29       83.53       95.41      8.83 o
  11   1  29      113.28      123.55      9.71 o
  13   1  29       79.94       94.17     10.04 o
  15   1  29       37.31       35.83     25.19 o
 -22   2  29        0.42       -5.51     24.01 o
 -20   2  29      151.57      165.41     11.31 o
 -18   2  29       37.35       47.98      8.95 o
 -16   2  29       30.38       25.95      8.40 o
 -14   2  29       38.34       41.46      7.75 o
 -12   2  29      436.63      453.30     11.57 o
 -10   2  29       35.40       30.99      7.27 o
  -8   2  29      133.77      126.15     14.02 o
  -6   2  29       33.54       29.93      6.86 o
  -4   2  29       48.86       63.93     13.43 o
  -2   2  29       26.01       43.85      6.98 o
   0   2  29      179.86      183.34      8.28 o
   2   2  29      125.52      104.22      9.48 o
   4   2  29      704.03      692.03     49.21 o
   6   2  29       53.32       55.79     39.61 o
   8   2  29      301.50      278.51     15.28 o
  10   2  29       26.45       32.26      8.70 o
  12   2  29       18.85        3.17     12.96 o
  14   2  29        0.32        2.14     11.38 o
 -21   3  29       38.63       69.13     14.35 o
 -19   3  29       13.13       -0.78     18.06 o
 -17   3  29       28.16       48.94     12.45 o
 -15   3  29        1.74       14.06     11.32 o
 -13   3  29        7.51        5.65     15.57 o
 -11   3  29        6.06        1.77     14.06 o
  -9   3  29      223.32      215.08     12.86 o
  -7   3  29        1.66        0.56     14.23 o
  -5   3  29        1.42       13.03      9.50 o
  -3   3  29      273.70      251.30     14.23 o
  -1   3  29       86.66       96.55     10.72 o
   1   3  29      362.90      406.40     15.42 o
   3   3  29       65.83       36.02     12.51 o
   5   3  29       43.89       43.13     11.69 o
   7   3  29       16.66       -2.68     16.74 o
   9   3  29        9.30       28.16     11.63 o
  11   3  29        0.57      -17.17     18.37 o
  13   3  29       30.96       16.93     20.12 o
 -20   4  29       64.10       69.25     15.01 o
 -18   4  29        0.82       -8.78     18.49 o
 -16   4  29       29.81       51.85     12.60 o
 -14   4  29        2.21      -13.30     16.43 o
 -12   4  29        2.01        2.66     14.39 o
 -10   4  29        4.10       -7.61     15.05 o
  -8   4  29      139.86      147.86     12.60 o
  -6   4  29      105.56       73.77     12.23 o
  -4   4  29      336.56      335.01     15.09 o
  -2   4  29        3.83      -12.00     15.03 o
   0   4  29      109.23       93.81     12.33 o
   2   4  29        1.47        4.43     15.85 o
   4   4  29       11.39       15.28     16.18 o
   6   4  29       19.33       -3.50     16.60 o
   8   4  29       21.35        5.24     18.35 o
  10   4  29        9.46      -11.24     18.91 o
  12   4  29        9.69      -20.70     20.70 o
 -17   5  29        0.59        5.03     18.68 o
 -15   5  29        7.20        6.31     17.42 o
 -13   5  29        0.00      -12.70     16.70 o
 -11   5  29       25.74       24.66     11.88 o
  -9   5  29      159.24      151.02     14.45 o
  -7   5  29       15.87       10.10     17.09 o
  -5   5  29      335.36      318.74     17.03 o
  -3   5  29        9.66        5.98     17.11 o
  -1   5  29      104.83       99.68     14.74 o
   1   5  29        7.10        6.91     16.45 o
   3   5  29       40.14       22.91     12.14 o
   5   5  29        0.91        4.49     16.93 o
   7   5  29       47.50       19.77     14.72 o
   9   5  29       37.26       42.00     14.43 o
 -14   6  29       13.80        0.85     20.04 o
 -12   6  29        2.74       23.92     13.01 o
 -10   6  29       12.40       -3.92     19.09 o
  -8   6  29        1.90       15.24     18.89 o
  -6   6  29        2.33       14.99     18.31 o
  -4   6  29        0.99       17.15     17.61 o
  -2   6  29        1.44        0.00     17.52 o
   0   6  29        0.00        2.29     19.01 o
   2   6  29       20.52       22.33     12.89 o
   4   6  29        0.85       -0.80     17.77 o
   6   6  29        0.96        5.94     18.86 o
  -9   7  29        2.11        6.93     22.16 o
  -7   7  29        3.38        3.40     19.94 o
  -5   7  29        0.62      -15.15     20.51 o
  -3   7  29        7.59       16.84     20.56 o
  -1   7  29       11.28        2.56     18.93 o
   1   7  29        6.41      -19.94     20.27 o
 -22   0  30        4.81       10.04     19.32 o
 -20   0  30       13.97       24.53     12.78 o
 -18   0  30      161.63      178.85     15.09 o
 -16   0  30      465.96      469.94     17.73 o
 -14   0  30        6.36        9.05     14.95 o
 -12   0  30      385.52      441.16     15.79 o
 -10   0  30      643.62      678.46     17.34 o
  -8   0  30        8.83       -1.03     13.98 o
  -6   0  30      265.73      285.92     12.62 o
  -4   0  30        0.29      -12.99     12.99 o
  -2   0  30      117.66      155.35     10.84 o
   0   0  30        3.84       -4.12     12.16 o
   2   0  30       36.99       40.72      9.55 o
   4   0  30        9.80       15.98      9.88 o
   6   0  30      156.59      149.04     13.17 o
   8   0  30        0.06      -17.05     17.05 o
  10   0  30       16.97        2.87     17.30 o
  12   0  30       86.43       68.51     14.00 o
  14   0  30        5.91       11.05     13.77 o
 -23   1  30        8.10        1.78     11.56 o
 -21   1  30       15.54        4.32     13.24 o
 -19   1  30       18.82       -1.99     12.06 o
 -17   1  30       72.18       88.07      9.08 o
 -15   1  30      139.84      144.46      9.25 o
 -13   1  30       70.51       80.91      8.11 o
 -11   1  30       80.04       91.58      7.65 o
  -9   1  30      191.96      185.45     10.88 o
  -7   1  30       10.97       16.41      6.34 o
  -5   1  30        0.60       -7.08      8.76 o
  -3   1  30       77.20       99.23      7.22 o
  -1   1  30      284.69      282.82      9.07 o
   1   1  30        3.09       25.07      6.57 o
   3   1  30       38.62       46.39      7.42 o
   5   1  30       42.31       52.20      7.95 o
   7   1  30        2.12        7.35      9.21 o
   9   1  30        4.19       -5.29     11.47 o
  11   1  30       31.76       32.78      9.42 o
  13   1  30        4.10       14.28      9.20 o
 -22   2  30        9.91       15.23     14.35 o
 -20   2  30      130.84      146.07     12.34 o
 -18   2  30       43.83       45.34      9.72 o
 -16   2  30        1.07      -12.45     12.45 o
 -14   2  30       14.65        6.16     12.67 o
 -12   2  30      341.86      391.95     11.31 o
 -10   2  30       58.47       41.94     14.43 o
  -8   2  30       11.89        1.26     11.17 o
  -6   2  30       11.89       18.34      6.92 o
  -4   2  30      293.93      318.73     16.62 o
  -2   2  30       88.43       64.11      7.59 o
   0   2  30        7.20        1.39     10.08 o
   2   2  30        5.28       -1.93     10.24 o
   4   2  30       36.01       61.37     42.29 o
   6   2  30        6.50       24.70      8.24 o
   8   2  30      206.39      190.51     10.68 o
  10   2  30        7.36       20.36     21.41 o
  12   2  30        0.61       -7.77     13.73 o
  14   2  30       14.90       23.86      9.82 o
 -21   3  30       53.91       55.89     16.08 o
 -19   3  30       27.82       45.27     13.01 o
 -17   3  30       26.19       33.09     13.44 o
 -15   3  30        5.93      -12.49     16.74 o
 -13   3  30       61.65       88.67     12.02 o
 -11   3  30        2.82       25.36     10.45 o
  -9   3  30       19.20       27.59     10.06 o
  -7   3  30      324.98      302.16     14.86 o
  -5   3  30        1.10        8.54     13.96 o
  -3   3  30      385.65      373.04     15.88 o
  -1   3  30       57.46       60.80     10.99 o
   1   3  30        8.46        1.79     16.18 o
   3   3  30        3.20       10.62     14.97 o
   5   3  30        8.12        9.24     11.79 o
   7   3  30       82.85       67.79     13.42 o
   9   3  30        1.70       15.83     17.38 o
  11   3  30       23.10        5.69     19.32 o
  13   3  30        0.08       -7.03     20.39 o
 -18   4  30        0.17        0.82     18.82 o
 -16   4  30        6.11       -2.31     17.96 o
 -14   4  30       14.17       14.49     17.69 o
 -12   4  30        3.85      -11.69     16.00 o
 -10   4  30       26.21       20.74     11.71 o
  -8   4  30       34.50       44.33     12.29 o
  -6   4  30      139.13      141.43     13.32 o
  -4   4  30        4.32      -13.07     16.95 o
  -2   4  30       18.36       22.58     11.40 o
   0   4  30       82.36      100.32     12.62 o
   2   4  30        0.12        7.30     15.57 o
   4   4  30        2.95        0.70     16.41 o
   6   4  30       23.54       44.70     12.47 o
   8   4  30       32.07       28.45     13.38 o
  10   4  30        1.64       27.11     12.51 o
 -17   5  30       17.73       27.59     14.74 o
 -15   5  30        0.03       12.21     18.95 o
 -13   5  30        0.14      -17.40     17.40 o
 -11   5  30        8.82      -18.49     18.49 o
  -9   5  30      179.73      142.38     16.72 o
  -7   5  30      157.38      149.66     14.80 o
  -5   5  30       40.23       16.25     14.47 o
  -3   5  30       91.23      100.76     12.91 o
  -1   5  30      193.83      206.99     15.28 o
   1   5  30       61.54       76.26     13.34 o
   3   5  30       15.83        1.48     18.10 o
   5   5  30       89.29       76.01     14.80 o
   7   5  30      167.54      177.97     16.56 o
   9   5  30        9.08       16.58     20.16 o
 -14   6  30        1.13      -11.34     20.60 o
 -12   6  30        3.19      -19.81     19.81 o
 -10   6  30        7.06       -3.24     19.44 o
  -8   6  30        6.78       14.99     18.35 o
  -6   6  30       35.04       57.11     13.09 o
  -4   6  30       68.51       95.54     14.29 o
  -2   6  30      141.66      136.63     15.28 o
   0   6  30       65.16       72.45     13.94 o
   2   6  30       12.92        4.02     19.48 o
   4   6  30       99.47      107.08     16.10 o
   6   6  30       21.06        0.00     21.11 o
  -7   7  30        3.42       -0.87     14.39 o
  -5   7  30        1.68        0.00     19.42 o
  -3   7  30        0.04       -6.02     19.32 o
  -1   7  30        1.15        6.08     19.54 o
 -21   1  31        0.00      -13.73     13.73 o
 -19   1  31       13.57       -1.71     12.95 o
 -17   1  31       65.33       73.43      8.88 o
 -15   1  31        3.96        4.47     11.15 o
 -13   1  31       33.89       15.96      8.91 o
 -11   1  31       67.83       69.61      7.86 o
  -9   1  31       18.05       20.88      7.16 o
  -7   1  31        2.28        7.65      7.63 o
  -5   1  31        0.54       -9.48      9.48 o
  -3   1  31        0.47       -3.65      9.47 o
  -1   1  31        3.43       22.56      7.08 o
   1   1  31       50.25       73.47      7.74 o
   3   1  31       20.15       32.12      7.37 o
   5   1  31      184.04      201.00     11.80 o
   7   1  31       76.44       85.67      8.99 o
   9   1  31      138.16      171.05     17.03 o
  11   1  31        3.39       10.47     13.61 o
  13   1  31       71.64       95.05     10.41 o
 -22   2  31       62.69       68.42     10.81 o
 -20   2  31       41.93       45.58     11.66 o
 -18   2  31      124.11      128.30     10.41 o
 -16   2  31       74.60       77.75      9.16 o
 -14   2  31        5.58       -1.53     14.61 o
 -12   2  31       25.72       37.02      7.98 o
 -10   2  31        3.95       -7.53     11.06 o
  -8   2  31      109.32      110.53     26.87 o
  -6   2  31      207.61      217.02      8.97 o
  -4   2  31      114.60      130.65     13.22 o
  -2   2  31       11.08       10.58     13.04 o
   0   2  31       43.91       42.02      7.68 o
   2   2  31       75.16       83.72      8.70 o
   4   2  31      676.43      691.93     37.10 o
   6   2  31       15.96       46.83     36.88 o
   8   2  31       45.79       60.67      9.07 o
  10   2  31        1.43       -7.71     12.62 o
  12   2  31        6.65       10.87     10.82 o
 -21   3  31       42.29       55.65     15.44 o
 -19   3  31        3.37       26.39     13.05 o
 -17   3  31       57.94       52.51     13.92 o
 -15   3  31        0.02       30.74     11.17 o
 -13   3  31        0.27      -16.14     16.14 o
 -11   3  31       11.53       12.04     15.61 o
  -9   3  31       13.11      -14.62     15.79 o
  -7   3  31      181.02      195.43     13.85 o
  -5   3  31        0.26      -10.54     14.56 o
  -3   3  31       21.65       21.73     11.20 o
  -1   3  31       51.05       41.81     11.32 o
   1   3  31       85.94       97.93     11.77 o
   3   3  31       22.32        9.65     16.25 o
   5   3  31       51.79       45.11     12.58 o
   7   3  31        5.28       10.10     12.08 o
   9   3  31       40.94       17.01     19.46 o
  11   3  31       36.49       36.20     14.00 o
 -18   4  31        4.90       19.19     13.24 o
 -16   4  31        0.61      -14.08     18.68 o
 -14   4  31        0.02        2.95     17.22 o
 -12   4  31       16.50        4.91     17.28 o
 -10   4  31      255.75      270.31     15.67 o
  -8   4  31      225.57      246.66     15.28 o
  -6   4  31       94.77      103.04     12.16 o
  -4   4  31       78.11       94.59     12.27 o
  -2   4  31       63.23       61.58     12.68 o
   0   4  31       56.84       70.84     12.08 o
   2   4  31       11.54       -8.87     16.84 o
   4   4  31       61.55       65.89     12.93 o
   6   4  31        7.10       14.27     17.38 o
   8   4  31      119.80      132.53     14.68 o
  10   4  31        1.03       20.04     13.09 o
 -17   5  31       25.08        6.10     21.30 o
 -15   5  31        0.07        2.47     19.24 o
 -13   5  31       36.39       18.45     13.98 o
 -11   5  31       16.73       40.33     12.82 o
  -9   5  31      761.04      754.75     23.19 o
  -7   5  31       87.33       45.73     14.37 o
  -5   5  31      399.58      378.88     18.18 o
  -3   5  31       37.65       30.47     13.11 o
  -1   5  31       36.45       30.18     13.17 o
   1   5  31       21.79       38.68     12.86 o
   3   5  31        1.70        1.53     17.57 o
   5   5  31       20.75       -3.98     21.05 o
   7   5  31      124.05      152.46     16.14 o
 -12   6  31        0.08       11.46     13.13 o
 -10   6  31       52.19       55.07     14.39 o
  -8   6  31       15.83        4.02     19.75 o
  -6   6  31       12.10       11.09     18.84 o
  -4   6  31        6.46      -20.08     20.08 o
  -2   6  31        0.66        2.39     19.11 o
   0   6  31        0.42      -17.77     18.72 o
   2   6  31        7.07      -19.67     19.67 o
   4   6  31      124.63      133.72     15.96 o
 -22   0  32        2.95      -20.99     20.99 o
 -20   0  32       16.80       18.25     13.90 o
 -18   0  32       16.33        4.39     17.59 o
 -16   0  32       45.62       42.84     12.18 o
 -14   0  32       10.10       -9.53     15.67 o
 -12   0  32      103.77       99.95     11.92 o
 -10   0  32       81.14       74.12     11.17 o
  -8   0  32       10.47       10.45     13.57 o
  -6   0  32      132.44      122.13     12.02 o
  -4   0  32      187.90      165.88     11.59 o
  -2   0  32      423.46      420.75     15.26 o
   0   0  32      302.22      340.92     14.62 o
   2   0  32      647.94      698.92     18.72 o
   4   0  32      161.88      176.32     13.32 o
   6   0  32        0.46      -11.13     15.90 o
   8   0  32      372.60      335.42     16.74 o
  10   0  32        2.07       -5.32     18.86 o
  12   0  32       87.58      112.40     14.06 o
 -21   1  32        0.41       -3.76     13.44 o
 -19   1  32        0.54      -12.55     13.09 o
 -17   1  32        7.01       10.48      9.69 o
 -15   1  32        2.19       14.70      9.12 o
 -13   1  32        1.63      -10.62     10.62 o
 -11   1  32       51.71       39.21     21.72 o
  -9   1  32        1.28       -1.10     10.14 o
  -7   1  32       19.38       38.85      6.95 o
  -5   1  32        1.86       10.95      8.85 o
  -3   1  32        8.94        8.50      7.74 o
  -1   1  32      343.15      374.28     10.88 o
   1   1  32      213.84      238.83      9.48 o
   3   1  32        0.00        4.59      8.23 o
   5   1  32        8.35       14.44      8.43 o
   7   1  32       74.10       66.99      9.28 o
   9   1  32      252.39      254.43     23.96 o
  11   1  32       32.00       39.52      9.65 o
  13   1  32       64.04       77.13     10.80 o
 -20   2  32       30.30       23.86     11.58 o
 -18   2  32       50.60       51.00     10.05 o
 -16   2  32       29.95       27.43     12.85 o
 -14   2  32        5.25       -9.62     11.20 o
 -12   2  32       60.35       73.75      9.59 o
 -10   2  32       61.11       82.50     13.76 o
  -8   2  32        5.02       10.36     10.90 o
  -6   2  32       10.43       10.86      9.69 o
  -4   2  32        0.05       -8.06     10.47 o
  -2   2  32        0.55       -1.79      8.22 o
   0   2  32      181.02      194.39     16.17 o
   2   2  32      267.06      296.65     10.80 o
   4   2  32       94.76      102.63      9.66 o
   6   2  32      706.52      701.09     48.21 o
   8   2  32       28.40       37.48     15.95 o
  10   2  32        0.03       -0.44     12.84 o
  12   2  32        1.77       -4.44     13.61 o
 -19   3  32       23.73       32.31     13.75 o
 -17   3  32       10.92        5.40     18.66 o
 -15   3  32       62.99       95.23     13.07 o
 -13   3  32       16.53       25.65     11.50 o
 -11   3  32       54.60       54.78     11.40 o
  -9   3  32        0.14       13.83     14.74 o
  -7   3  32       14.51       14.10     15.01 o
  -5   3  32        0.54      -15.28     15.28 o
  -3   3  32        1.11       20.70      9.94 o
  -1   3  32       94.12       85.17     12.33 o
   1   3  32       13.88      -16.45     16.45 o
   3   3  32       42.50       45.63     12.56 o
   5   3  32        4.53        0.35     12.45 o
   7   3  32       27.90       -4.47     18.62 o
   9   3  32       10.14       31.89     13.19 o
  11   3  32       22.74       -3.42     20.37 o
 -18   4  32       10.95        8.51     20.91 o
 -16   4  32        7.54      -13.59     19.19 o
 -14   4  32        1.26       18.51     11.67 o
 -12   4  32       19.12       34.55     12.84 o
 -10   4  32       18.24       29.07     13.03 o
  -8   4  32      231.02      218.42     15.75 o
  -6   4  32       59.08       50.68     12.72 o
  -4   4  32      123.63      122.11     13.28 o
  -2   4  32       11.72       16.99     11.67 o
   0   4  32       95.62      112.69     12.99 o
   2   4  32       14.31       14.08     11.96 o
   4   4  32       19.33        8.08     17.36 o
   6   4  32        6.60        9.30     17.50 o
   8   4  32        1.75       -5.75     18.66 o
  10   4  32       21.28      -21.38     21.38 o
 -15   5  32        3.31       -4.21     18.70 o
 -13   5  32      103.71       97.19     15.15 o
 -11   5  32        1.28       -4.64     18.33 o
  -9   5  32        0.29      -18.72     22.08 o
  -7   5  32       10.68        8.08     19.36 o
  -5   5  32      229.74      208.17     17.36 o
  -3   5  32       27.87       25.54     12.78 o
  -1   5  32       13.37      -11.83     18.78 o
   1   5  32       17.94       16.31     13.11 o
   3   5  32        7.17        5.50     18.06 o
   5   5  32       54.24       96.40     13.90 o
   7   5  32       29.10      -22.37     22.37 o
 -12   6  32       75.47       83.68     15.13 o
 -10   6  32        4.24       26.47     13.57 o
  -8   6  32        0.38       13.98     13.19 o
  -6   6  32       39.17       32.06     14.06 o
  -4   6  32      114.65      140.01     15.17 o
  -2   6  32       21.98       44.43     13.17 o
   0   6  32        7.64        6.64     18.43 o
   2   6  32       16.85       -7.67     19.63 o
 -21   1  33        0.51        6.72     13.24 o
 -19   1  33       14.55       27.04      9.08 o
 -17   1  33       17.80      -10.46     12.57 o
 -15   1  33        4.57       -1.27     11.46 o
 -13   1  33        1.19      -10.69     10.69 o
 -11   1  33       22.71       10.94     16.92 o
  -9   1  33       71.93       98.29     11.04 o
  -7   1  33      127.79      100.50      8.01 o
  -5   1  33      124.93      113.40     16.11 o
  -3   1  33        1.43        2.79      9.84 o
  -1   1  33       97.92      129.71     18.07 o
   1   1  33        0.99       16.91      7.49 o
   3   1  33        5.35        2.58      8.85 o
   5   1  33      266.60      291.89     11.06 o
   7   1  33        3.86       11.88     11.89 o
   9   1  33       57.47       64.59      9.26 o
  11   1  33        1.39       -4.14     18.31 o
 -20   2  33        2.07        8.98     11.03 o
 -18   2  33       14.07        1.49     13.48 o
 -16   2  33       47.74       50.00      9.25 o
 -14   2  33       32.15       42.86      8.32 o
 -12   2  33       20.62       22.67      7.82 o
 -10   2  33        3.64        8.13      7.46 o
  -8   2  33       52.50       70.84      9.82 o
  -6   2  33      119.50      126.88      8.17 o
  -4   2  33      104.38      109.93     10.21 o
  -2   2  33       96.44       86.96      8.55 o
   0   2  33       10.85       14.99     13.48 o
   2   2  33       59.54       60.51      8.96 o
   4   2  33       18.59        3.93      9.99 o
   6   2  33      175.07      146.77     13.34 o
   8   2  33      103.88      122.13     12.16 o
  10   2  33        6.84        7.98     10.56 o
  12   2  33        7.06       28.05     18.66 o
 -19   3  33       55.72       57.62     14.29 o
 -17   3  33        9.12       -8.60     18.27 o
 -15   3  33       30.48       19.09     13.01 o
 -13   3  33        5.10        6.95     16.74 o
 -11   3  33       22.38      -13.94     17.03 o
  -9   3  33        0.00        2.56     14.45 o
  -7   3  33        1.96      -16.45     16.45 o
  -5   3  33        4.34       -3.73     15.13 o
  -3   3  33        6.24       13.73     14.64 o
  -1   3  33       22.57       15.88     15.94 o
   1   3  33        1.23      -16.20     16.20 o
   3   3  33      341.92      293.50     17.38 o
   5   3  33        0.18        0.72     16.86 o
   7   3  33       79.66       71.93     13.92 o
   9   3  33        1.35       -5.69     18.56 o
 -18   4  33        4.14        8.58     19.54 o
 -16   4  33        1.62       15.75     12.64 o
 -14   4  33        0.12       22.58     12.29 o
 -12   4  33       13.78       38.72     12.00 o
 -10   4  33        2.09      -17.83     17.83 o
  -8   4  33      117.43      122.38     14.56 o
  -6   4  33       12.03        6.76     16.76 o
  -4   4  33        5.46       -6.06     17.03 o
  -2   4  33       16.57        6.80     16.31 o
   0   4  33       50.37       35.13     13.22 o
   2   4  33        7.43       46.37     11.42 o
   4   4  33       13.66      -12.80     12.80 o
   6   4  33        0.00        0.78     18.68 o
   8   4  33        8.69      -15.07     19.77 o
 -15   5  33       32.33       28.91     14.10 o
 -13   5  33        2.97       17.05     13.28 o
 -11   5  33        0.02        7.03     18.82 o
  -9   5  33       51.40       76.78     14.02 o
  -7   5  33        1.78       -4.47     17.05 o
  -5   5  33       74.40       69.23     14.31 o
  -3   5  33        0.01      -17.83     17.83 o
  -1   5  33       16.57       11.30     17.57 o
   1   5  33        2.47       13.90     17.44 o
   3   5  33       27.43       16.00     18.62 o
   5   5  33       77.43       96.78     14.86 o
 -10   6  33       13.67      -14.45     20.95 o
  -8   6  33       20.44       42.86     13.42 o
  -6   6  33        1.50        2.47     18.41 o
  -4   6  33        2.15       -0.82     19.59 o
  -2   6  33        2.22        7.44     18.64 o
   0   6  33        1.08      -18.51     19.05 o
   2   6  33       13.91       -0.87     19.85 o
 -20   0  34       24.23       17.98     13.73 o
 -18   0  34       21.62       48.55     12.41 o
 -16   0  34      161.73      195.80     15.01 o
 -14   0  34        7.08       -4.00     16.23 o
 -12   0  34      157.34      170.94     13.81 o
 -10   0  34      314.31      343.54     15.73 o
  -8   0  34      639.60      556.58     17.85 o
  -6   0  34      355.67      327.77     15.11 o
  -4   0  34       43.69       33.09     10.60 o
  -2   0  34       21.87       35.85     10.58 o
   0   0  34       21.38       20.97     11.52 o
   2   0  34      108.55      143.04     13.26 o
   4   0  34       40.61       37.71     12.45 o
   6   0  34       16.77       16.02     11.77 o
   8   0  34       33.63       14.91     19.01 o
  10   0  34       59.09       77.35     13.40 o
  12   0  34        0.59       16.86     13.59 o
 -21   1  34        0.30       -9.89     14.31 o
 -19   1  34       87.29       77.42     10.25 o
 -17   1  34       27.75       28.37     13.69 o
 -15   1  34       24.13       24.37      8.24 o
 -13   1  34       11.47       31.04      7.70 o
 -11   1  34       34.72       36.03      7.99 o
  -9   1  34       15.18       15.25      8.90 o
  -7   1  34       45.61       50.87      7.81 o
  -5   1  34       77.01      100.90     15.29 o
  -3   1  34       27.45       19.60      7.81 o
  -1   1  34       19.66       32.91      7.61 o
   1   1  34        6.15       18.38     15.44 o
   3   1  34       34.82       42.21      8.14 o
   5   1  34        0.65       12.83      8.56 o
   7   1  34        2.80        8.36     12.65 o
   9   1  34        0.89       -4.73     10.43 o
  11   1  34       91.88      134.59     14.90 o
 -20   2  34        2.75       -5.92     14.00 o
 -18   2  34       12.36        1.52     13.09 o
 -16   2  34      148.74      157.78     10.59 o
 -14   2  34       12.25       11.86     15.81 o
 -12   2  34        5.38        6.65     20.49 o
 -10   2  34       55.53       62.38     18.40 o
  -8   2  34        2.81        6.30     15.57 o
  -6   2  34       11.76       13.36     10.63 o
  -4   2  34        8.10        0.87     10.66 o
  -2   2  34       36.13       31.31      7.78 o
   0   2  34        0.51       16.95      7.62 o
   2   2  34        1.38       -4.10     11.74 o
   4   2  34       45.61       51.62      9.13 o
   6   2  34       18.11       17.27      9.04 o
   8   2  34       26.30       25.56     11.42 o
  10   2  34       12.63        0.35     10.67 o
 -19   3  34       23.20       16.18     19.71 o
 -17   3  34       18.18        9.17     13.73 o
 -15   3  34        0.09      -14.29     17.28 o
 -13   3  34       54.05       53.93     12.80 o
 -11   3  34       27.32       12.99     17.34 o
  -9   3  34       23.02       -1.98     16.97 o
  -7   3  34      220.03      246.08     14.70 o
  -5   3  34       62.80       44.06     11.79 o
  -3   3  34        7.98       -5.17     15.88 o
  -1   3  34       64.19       73.66     12.14 o
   1   3  34       33.37       26.43     12.21 o
   3   3  34      254.91      263.22     16.12 o
   5   3  34       23.95      -17.81     19.24 o
   7   3  34        4.45       13.36     17.52 o
   9   3  34       17.15       11.30     13.71 o
 -16   4  34        3.13       19.81     13.13 o
 -14   4  34       37.01       38.78     13.69 o
 -12   4  34        6.13        1.51     18.68 o
 -10   4  34      183.02      167.24     15.48 o
  -8   4  34        0.87       -7.07     17.92 o
  -6   4  34        2.86       -5.57     17.13 o
  -4   4  34        1.65       11.83     17.03 o
  -2   4  34       22.37        6.33     17.85 o
   0   4  34      118.68      142.65     13.83 o
   2   4  34       27.18       12.62     13.03 o
   4   4  34       41.77       31.36     13.90 o
   6   4  34        2.73       22.39     12.84 o
   8   4  34      120.89      148.57     15.88 o
 -15   5  34        5.70      -19.11     20.76 o
 -13   5  34       62.01       45.71     15.59 o
 -11   5  34       14.40       11.22     17.61 o
  -9   5  34        1.46       -3.90     18.74 o
  -7   5  34        1.54       13.03     12.51 o
  -5   5  34       73.14       84.18     14.41 o
  -3   5  34       43.49       43.98     13.38 o
  -1   5  34        2.65       -1.55     18.10 o
   1   5  34       24.10       30.62     12.99 o
   3   5  34       71.62       67.87     14.72 o
   5   5  34       23.86       25.32     13.73 o
  -8   6  34       20.02        4.27     19.90 o
  -6   6  34       24.97       39.63     13.79 o
  -4   6  34       20.99       23.59     13.65 o
  -2   6  34        0.03      -12.74     18.66 o
   0   6  34        0.10      -10.37     19.28 o
 -19   1  35        0.15        7.19     14.01 o
 -17   1  35        0.17       14.27     11.37 o
 -15   1  35        0.70       -5.35     11.92 o
 -13   1  35        7.33        8.73     11.49 o
 -11   1  35       16.62       24.52      7.95 o
  -9   1  35        5.55       -7.55     11.12 o
  -7   1  35       16.87       20.33      8.90 o
  -5   1  35        8.29       33.63      8.93 o
  -3   1  35       10.74        7.62     11.39 o
  -1   1  35        5.10       24.08      7.92 o
   1   1  35       62.66       61.68     10.60 o
   3   1  35       33.45       27.86     15.59 o
   5   1  35       63.74       85.86     12.38 o
   7   1  35        1.39      -12.82     12.82 o
   9   1  35       37.08       13.86     11.17 o
  11   1  35       29.63       37.75     10.25 o
 -20   2  35        3.00      -17.84     20.29 o
 -18   2  35       21.57        5.08     13.50 o
 -16   2  35        9.31       11.24     10.85 o
 -14   2  35        3.43        1.48     11.16 o
 -12   2  35       11.56       12.03      9.40 o
 -10   2  35        2.71       -5.09     14.09 o
  -8   2  35        3.16       -5.46     19.78 o
  -6   2  35       20.10        4.21      9.28 o
  -4   2  35       22.70       26.19      7.93 o
  -2   2  35        1.40       -8.96     20.06 o
   0   2  35      100.78      106.87      9.35 o
   2   2  35        5.89        2.03     12.11 o
   4   2  35       25.57       28.76      9.12 o
   6   2  35       11.37      -13.28     13.28 o
   8   2  35        9.62        0.35     13.44 o
  10   2  35        3.82       25.84     11.03 o
 -19   3  35       29.29       20.86     21.94 o
 -17   3  35        1.17       -8.99     18.89 o
 -15   3  35       14.35      -19.32     19.32 o
 -13   3  35       54.15       74.49     13.11 o
 -11   3  35        5.99       -9.15     17.92 o
  -9   3  35       79.64       65.58     13.17 o
  -7   3  35        2.84      -15.42     17.38 o
  -5   3  35        4.42       15.98     16.06 o
  -3   3  35        8.16       -5.36     17.01 o
  -1   3  35        0.00      -16.58     16.58 o
   1   3  35        1.18      -16.97     16.97 o
   3   3  35       24.46       25.19     13.69 o
   5   3  35       20.69       20.70     12.80 o
   7   3  35       77.96       46.66     14.33 o
   9   3  35       15.50        9.50     19.81 o
 -16   4  35        0.00        6.74     20.08 o
 -14   4  35       53.49       30.51     14.51 o
 -12   4  35      142.91      135.45     15.69 o
 -10   4  35       76.69       96.43     14.76 o
  -8   4  35       39.99       41.83     12.58 o
  -6   4  35       43.18       52.12     12.70 o
  -4   4  35       70.22       77.23     13.19 o
  -2   4  35       19.38       13.07     17.71 o
   0   4  35       45.42       47.50     13.19 o
   2   4  35       53.84       49.07     13.42 o
   4   4  35       14.53       23.96     13.48 o
   6   4  35       18.53       -8.39     21.19 o
 -13   5  35      136.52      166.67     16.51 o
 -11   5  35        0.95       -0.82     13.22 o
  -9   5  35       67.57       72.49     14.68 o
  -7   5  35        1.49      -19.19     19.19 o
  -5   5  35       24.02       -4.70     20.14 o
  -3   5  35        3.57       -4.72     18.00 o
  -1   5  35       23.32        3.20     18.33 o
   1   5  35       24.68        9.83     18.16 o
   3   5  35        7.86      -10.16     20.23 o
  -6   6  35       21.97       21.17     14.12 o
  -4   6  35       22.64       33.26     14.27 o
 -20   0  36        9.49       -5.96     18.89 o
 -18   0  36       20.95       29.44     12.45 o
 -16   0  36        4.70      -11.94     18.49 o
 -14   0  36        0.10        3.53     16.82 o
 -12   0  36       85.37       85.37     12.74 o
 -10   0  36      102.54       88.01     13.36 o
  -8   0  36      368.18      362.22     16.99 o
  -6   0  36      303.97      313.56     15.92 o
  -4   0  36      302.73      330.72     16.37 o
  -2   0  36      280.54      289.54     15.71 o
   0   0  36      443.92      500.04     18.27 o
   2   0  36       53.51       90.53     12.58 o
   4   0  36      152.72      172.38     14.66 o
   6   0  36      159.89      163.78     15.05 o
   8   0  36       67.99       64.96     14.08 o
  10   0  36      127.76      121.68     15.73 o
 -19   1  36        5.65      -13.13     13.13 o
 -17   1  36        4.11       -1.53     12.86 o
 -15   1  36        0.01        4.71      9.53 o
 -13   1  36        0.16        4.87     11.41 o
 -11   1  36       31.49       28.60     11.49 o
  -9   1  36        0.72        9.97     11.18 o
  -7   1  36       14.65       10.74      8.91 o
  -5   1  36       57.09       79.62     15.56 o
  -3   1  36      182.99      199.42     10.31 o
  -1   1  36       95.25      128.18      8.96 o
   1   1  36        1.49      -17.82     30.35 o
   3   1  36        6.98       18.06      8.46 o
   5   1  36      271.20      291.82     11.83 o
   7   1  36       34.94       33.25      9.86 o
   9   1  36        1.09       15.21     11.24 o
 -18   2  36       17.50       30.98     13.19 o
 -16   2  36        0.04       -3.40     12.69 o
 -14   2  36        6.95        4.81     12.22 o
 -12   2  36       18.80       17.79     15.62 o
 -10   2  36       15.22       23.86      8.09 o
  -8   2  36       26.03       21.72      9.75 o
  -6   2  36        0.15       -0.76     12.39 o
  -4   2  36       95.70      116.59      9.03 o
  -2   2  36       72.98       79.95      8.77 o
   0   2  36        1.54       14.71      9.45 o
   2   2  36      129.20      132.14     10.18 o
   4   2  36      113.33      126.63     10.42 o
   6   2  36       19.45       23.49      9.61 o
   8   2  36       21.65       29.20      9.77 o
 -17   3  36        1.03        9.20     18.74 o
 -15   3  36       40.48       10.29     19.87 o
 -13   3  36        5.54       14.33     16.95 o
 -11   3  36       22.65        8.70     17.85 o
  -9   3  36        0.05       -4.93     16.56 o
  -7   3  36       19.23       13.50     11.98 o
  -5   3  36        0.01        1.38     17.15 o
  -3   3  36        6.05       13.50     11.71 o
  -1   3  36      105.54      115.00     14.62 o
   1   3  36       30.85       39.96     13.03 o
   3   3  36      276.35      274.95     17.92 o
   5   3  36        0.04       12.68     13.26 o
   7   3  36        0.00       15.90     18.02 o
 -16   4  36        1.80      -17.26     20.12 o
 -14   4  36        0.25       -7.40     18.18 o
 -12   4  36        1.72      -19.46     19.46 o
 -10   4  36       23.45       33.69     13.44 o
  -8   4  36        3.24       -8.99     18.00 o
  -6   4  36       38.01       17.05     19.03 o
  -4   4  36       10.39      -17.24     17.24 o
  -2   4  36       13.68       38.24     12.12 o
   0   4  36        3.51       11.50     11.98 o
   2   4  36        2.97      -13.44     19.11 o
   4   4  36        7.82       24.31     13.52 o
   6   4  36        3.20       10.80     13.69 o
 -11   5  36        7.95       35.38     13.73 o
  -9   5  36        0.13        9.46     13.65 o
  -7   5  36       64.91       78.18     14.78 o
  -5   5  36        2.98       11.28     17.92 o
  -3   5  36        6.32      -10.54     19.24 o
  -1   5  36        8.21       16.86     12.86 o
   1   5  36       20.79       29.50     14.00 o
 -19   1  37        0.17       11.79     10.51 o
 -17   1  37        3.32        3.80     13.29 o
 -15   1  37        2.04       -4.50     12.13 o
 -13   1  37       27.44       36.10      8.74 o
 -11   1  37       14.25        5.11     12.29 o
  -9   1  37      179.63      196.73     21.53 o
  -7   1  37       17.46       17.58      8.53 o
  -5   1  37      164.33      184.33     13.36 o
  -3   1  37      137.28      194.15     14.81 o
  -1   1  37        9.29       12.19      9.87 o
   1   1  37       10.31        7.92     20.42 o
   3   1  37       19.39       32.46     14.99 o
   5   1  37        3.57       27.91      9.02 o
   7   1  37       13.77       40.44     17.72 o
   9   1  37       13.74        9.54     19.32 o
 -18   2  37        4.51        5.41     11.81 o
 -16   2  37       21.84       12.76     15.93 o
 -14   2  37       11.25        8.31     12.83 o
 -12   2  37       83.90       85.49     21.16 o
 -10   2  37        4.43        2.81     11.91 o
  -8   2  37       71.85       79.84      9.08 o
  -6   2  37       78.89       90.76      9.50 o
  -4   2  37       63.69       61.03      9.00 o
  -2   2  37       12.00       -9.40     13.02 o
   0   2  37       11.48        9.71      9.82 o
   2   2  37      228.85      238.59     11.43 o
   4   2  37        1.84       15.79     15.43 o
   6   2  37        9.18       24.06     10.60 o
   8   2  37       14.20       16.29     11.28 o
 -17   3  37        8.28       15.40     19.65 o
 -15   3  37        9.65        0.80     18.12 o
 -13   3  37       14.07       14.74     12.54 o
 -11   3  37        0.00        8.23     16.76 o
  -9   3  37       31.55       16.72     18.25 o
  -7   3  37       15.84       12.16     17.77 o
  -5   3  37       28.79       42.02     11.96 o
  -3   3  37       20.54       47.34     11.69 o
  -1   3  37      237.24      289.52     16.12 o
   1   3  37        0.82        3.75     12.91 o
   3   3  37      156.79      157.74     16.91 o
   5   3  37        0.71       -2.45     19.28 o
   7   3  37       15.72        8.64     21.32 o
 -14   4  37        0.17       -6.74     19.11 o
 -12   4  37        0.79        2.43     19.11 o
 -10   4  37       36.55       30.72     14.27 o
  -8   4  37       25.35       43.23     13.09 o
  -6   4  37       13.99       -3.44     13.15 o
  -4   4  37       26.38       32.90     12.76 o
  -2   4  37        0.58       -3.09     18.23 o
   0   4  37       18.18       26.91     12.97 o
   2   4  37        0.30       18.37     12.47 o
   4   4  37       42.60       44.16     14.43 o
 -11   5  37       13.22       35.83     14.06 o
  -9   5  37        0.03      -10.97     19.15 o
  -7   5  37        0.08       13.32     19.19 o
  -5   5  37        2.10      -20.43     20.43 o
  -3   5  37        0.00        6.68     18.18 o
  -1   5  37        0.88       13.13     13.36 o
   1   5  37        1.60      -18.86     18.86 o
 -18   0  38       15.33       21.11     13.50 o
 -16   0  38       61.07       60.51     14.35 o
 -14   0  38        9.33        3.77     18.12 o
 -12   0  38      188.47      178.44     15.83 o
 -10   0  38        0.00      -12.60     17.90 o
  -8   0  38       60.74       83.50     13.57 o
  -6   0  38       19.72        6.78     18.14 o
  -4   0  38        0.42        5.42     17.38 o
  -2   0  38       13.05       11.36     12.06 o
   0   0  38        0.00       22.97     11.46 o
   2   0  38       11.70       12.45     12.29 o
   4   0  38       14.76      -19.65     19.65 o
   6   0  38      175.04      190.77     16.37 o
   8   0  38       21.17       16.35     14.18 o
 -19   1  38        6.13       -0.07     23.34 o
 -17   1  38        2.39       11.89     13.00 o
 -15   1  38       27.45       27.81      9.22 o
 -13   1  38        0.20       -6.80     12.11 o
 -11   1  38       67.81       66.82      9.45 o
  -9   1  38       16.37       23.31      9.01 o
  -7   1  38        5.79       -0.68     12.01 o
  -5   1  38        0.92        6.08     11.54 o
  -3   1  38       63.29       69.55      9.24 o
  -1   1  38        0.34      -16.44     20.92 o
   1   1  38       18.05       19.95     15.98 o
   3   1  38       40.29       27.63     10.93 o
   5   1  38        6.00      -11.08     13.96 o
   7   1  38       29.55       27.54     15.99 o
 -18   2  38        5.82       -9.58     27.42 o
 -16   2  38        0.09        9.94     12.74 o
 -14   2  38        0.36        8.94     11.75 o
 -12   2  38        5.30        9.40     12.56 o
 -10   2  38        2.29      -20.45     20.45 o
  -8   2  38       64.37       71.85      9.52 o
  -6   2  38       38.96       60.83      9.02 o
  -4   2  38       31.09       41.42      8.66 o
  -2   2  38        3.65        7.04     11.96 o
   0   2  38        0.32      -12.99     12.99 o
   2   2  38        1.52       21.01      9.40 o
   4   2  38      170.79      201.71     11.94 o
   6   2  38       16.30        2.39     13.37 o
 -15   3  38        0.00        4.99     18.68 o
 -13   3  38       18.28       41.83     12.93 o
 -11   3  38        0.42      -16.16     17.42 o
  -9   3  38        0.98        2.25     17.19 o
  -7   3  38       84.57       79.48     13.96 o
  -5   3  38       28.33       27.26     13.01 o
  -3   3  38        8.10      -14.10     17.79 o
  -1   3  38       27.78       32.49     13.15 o
   1   3  38        0.78       -9.32     18.27 o
   3   3  38       34.20      -11.30     21.81 o
   5   3  38       51.46       65.05     14.86 o
 -14   4  38        8.62       12.10     14.27 o
 -12   4  38        7.74       33.73     13.28 o
 -10   4  38        4.42       18.23     13.48 o
  -8   4  38       19.51       23.46     13.52 o
  -6   4  38       21.88        7.09     18.97 o
  -4   4  38       66.65       40.26     14.47 o
  -2   4  38        3.56        2.39     18.62 o
   0   4  38       54.48       93.07     14.00 o
   2   4  38        5.21       18.51     18.97 o
  -9   5  38       27.76        4.33     20.45 o
  -7   5  38        0.27       16.25     20.00 o
  -5   5  38       18.38        9.38     20.76 o
  -3   5  38        0.00      -14.60     18.82 o
 -17   1  39        1.48       -4.79     13.46 o
 -15   1  39        1.32      -13.15     13.15 o
 -13   1  39       23.32       29.57      9.23 o
 -11   1  39        4.56       -9.16     12.75 o
  -9   1  39       23.78       37.18     23.31 o
  -7   1  39        8.79       23.48     13.89 o
  -5   1  39        2.78       -7.87     20.23 o
  -3   1  39       12.78       16.00     25.22 o
  -1   1  39        9.23       -0.98     12.10 o
   1   1  39       62.21       96.58     17.51 o
   3   1  39        0.57       -7.18     13.72 o
   5   1  39        8.49       16.90     11.22 o
   7   1  39       12.01        5.35     29.12 o
 -16   2  39        0.52        8.35     25.83 o
 -14   2  39        1.68       -2.45     22.23 o
 -12   2  39        7.19        0.31     15.92 o
 -10   2  39       29.71       12.55     13.44 o
  -8   2  39       20.29      -13.41     13.41 o
  -6   2  39        2.39       10.26     10.17 o
  -4   2  39        2.24      -12.30     12.30 o
  -2   2  39       12.93       14.16     16.19 o
   0   2  39      200.77      239.74     15.79 o
   2   2  39       15.59       16.83     15.60 o
   4   2  39      172.69      203.06     14.80 o
   6   2  39        0.10      -11.84     19.07 o
 -15   3  39        0.07      -20.76     20.76 o
 -13   3  39       26.35       18.64     14.21 o
 -11   3  39       15.09       18.43     18.91 o
  -9   3  39        4.08      -15.65     18.95 o
  -7   3  39       31.40       23.15     13.44 o
  -5   3  39       12.98       20.39     12.80 o
  -3   3  39        0.02       -3.09     18.14 o
  -1   3  39        0.12        7.11     19.01 o
   1   3  39       14.57      -12.99     19.83 o
   3   3  39       85.38       95.23     15.65 o
 -12   4  39        6.66        6.91     20.35 o
 -10   4  39        4.63      -14.31     20.33 o
  -8   4  39       45.95       33.50     14.41 o
  -6   4  39        1.83       10.68     18.35 o
  -4   4  39       30.27       50.61     14.12 o
  -2   4  39        0.07       11.67     18.16 o
   0   4  39        0.42        7.67     19.28 o
   2   4  39        1.21       10.54     20.72 o
 -16   0  40       79.98      102.47     15.69 o
 -14   0  40        1.13       -3.20     18.86 o
 -12   0  40      149.41      196.89     15.46 o
 -10   0  40        0.07      -11.22     17.92 o
  -8   0  40      111.19       99.06     14.66 o
  -6   0  40        0.17        2.91     17.34 o
  -4   0  40      205.13      208.89     16.08 o
  -2   0  40        9.98      -10.37     17.94 o
   0   0  40        0.29      -17.48     18.16 o
   2   0  40       29.86       23.63     13.40 o
   4   0  40       17.06       18.93     19.42 o
   6   0  40        9.13       25.11     14.14 o
 -17   1  40        0.69       14.52     11.26 o
 -15   1  40       35.51       55.87     10.06 o
 -13   1  40        3.35        4.66     13.34 o
 -11   1  40        9.43       19.30      9.65 o
  -9   1  40        1.33        3.22     10.61 o
  -7   1  40       70.64       97.82     12.71 o
  -5   1  40       13.51        8.81     12.84 o
  -3   1  40        6.41        5.20     12.23 o
  -1   1  40        6.03       11.71     10.37 o
   1   1  40       85.02      115.64     20.08 o
   3   1  40        0.01       -2.65     13.48 o
   5   1  40        0.06      -13.84     13.84 o
 -16   2  40       18.31       22.31     11.62 o
 -14   2  40       17.08        3.32     13.92 o
 -12   2  40       26.71       39.44      9.92 o
 -10   2  40       19.17       13.58     16.72 o
  -8   2  40       12.65       27.31     20.42 o
  -6   2  40        0.61       13.48      8.74 o
  -4   2  40        0.10        9.13     11.77 o
  -2   2  40        0.01      -13.00     13.00 o
   0   2  40      149.31      187.22     11.90 o
   2   2  40        0.09        2.65     13.89 o
   4   2  40       70.74       66.23     11.14 o
 -13   3  40        5.17      -19.22     19.22 o
 -11   3  40        3.48       12.78     12.41 o
  -9   3  40       12.13       -0.80     18.82 o
  -7   3  40       22.17       32.66     13.11 o
  -5   3  40       16.65       13.92     13.44 o
  -3   3  40       13.53       46.08     13.07 o
  -1   3  40       16.57      -20.04     20.04 o
   1   3  40        7.56      -19.28     19.28 o
   3   3  40        0.20       -3.48     20.37 o
 -10   4  40       29.92       33.77     14.62 o
  -8   4  40       13.82       -2.56     19.96 o
  -6   4  40        3.92       -3.38     18.93 o
  -4   4  40        3.05        2.54     19.67 o
  -2   4  40       14.11       15.46     20.41 o
   0   4  40        2.11      -20.37     20.37 o
 -15   1  41        0.27       28.42     29.32 o
 -13   1  41        0.36      -14.48     26.52 o
 -11   1  41       98.12      106.74     11.18 o
  -9   1  41        5.31        9.59     13.15 o
  -7   1  41      110.17      122.87     10.75 o
  -5   1  41        0.06       -5.60     12.81 o
  -3   1  41        7.46       34.79      8.90 o
  -1   1  41        8.09       -2.83     12.93 o
   1   1  41        9.94       20.10     11.47 o
   3   1  41        0.79      -13.86     13.86 o
 -14   2  41        0.07      -13.61     14.25 o
 -12   2  41       60.00       76.16     10.63 o
 -10   2  41       11.06        9.67     14.12 o
  -8   2  41      130.79      142.98     23.85 o
  -6   2  41        5.34        2.69     13.06 o
  -4   2  41        3.60       -6.05     12.80 o
  -2   2  41       12.15        6.17     13.39 o
   0   2  41       47.50       73.03     19.19 o
   2   2  41        6.47       -0.10     12.16 o
 -13   3  41       24.22       50.24     13.40 o
 -11   3  41        6.99       21.44     13.65 o
  -9   3  41        0.55       10.72     18.18 o
  -7   3  41        8.39        8.97     18.80 o
  -5   3  41       17.48       37.42     12.70 o
  -3   3  41        7.57       24.20     13.32 o
  -1   3  41        5.24      -15.05     19.52 o
   1   3  41       43.86       11.15     22.18 o
  -8   4  41        5.13      -10.43     20.95 o
  -6   4  41        0.59      -19.01     20.97 o
  -4   4  41        1.10       19.07     19.52 o
 -14   0  42      124.90      126.57     17.17 o
 -12   0  42        2.99        6.49     19.42 o
 -10   0  42       45.26       34.82     13.90 o
  -8   0  42       12.54       12.45     13.01 o
  -6   0  42        4.48        1.55     17.09 o
  -4   0  42        0.49       30.70     12.60 o
  -2   0  42        1.28       16.58     17.87 o
   0   0  42        0.21       16.99     19.15 o
   2   0  42       42.16       66.92     14.60 o
 -15   1  42       17.96        6.50     14.48 o
 -13   1  42       18.40       27.89     10.08 o
 -11   1  42        1.82      -13.34     14.27 o
  -9   1  42        0.02      -13.27     13.27 o
  -7   1  42       36.43       48.50      9.61 o
  -5   1  42        1.80       10.24     10.36 o
  -3   1  42        9.43       15.25      9.34 o
  -1   1  42        5.51       -2.59     13.38 o
   1   1  42       21.20       16.57     14.45 o
   3   1  42        1.50       -9.89     14.19 o
 -14   2  42        2.25      -14.48     14.48 o
 -12   2  42        2.68        2.37     14.43 o
 -10   2  42       37.42       46.15     10.24 o
  -8   2  42        7.94       17.68     11.09 o
  -6   2  42        1.92       16.46     12.92 o
  -4   2  42       13.16       20.45      9.85 o
  -2   2  42        0.00        5.68     13.75 o
   0   2  42       89.71       97.77     11.54 o
   2   2  42        0.93       17.70     11.28 o
 -11   3  42       17.41       27.71     14.51 o
  -9   3  42        4.49       30.99     13.77 o
  -7   3  42        3.53       15.13     19.75 o
  -5   3  42       10.80        7.57     19.57 o
  -3   3  42       21.59       33.89     13.67 o
  -1   3  42       34.48        2.60     21.92 o
 -13   1  43        8.97        3.18     11.87 o
 -11   1  43        5.17        5.49     11.08 o
  -9   1  43        2.41      -24.10     24.10 o
  -7   1  43       20.55       19.29     14.97 o
  -5   1  43        0.32       20.27     10.72 o
  -3   1  43       61.74       68.46     10.76 o
  -1   1  43       12.67       13.52     17.71 o
   1   1  43       31.69       48.02     13.07 o
 -12   2  43        0.17       12.09     11.01 o
 -10   2  43        8.74       14.47     17.34 o
  -8   2  43        0.04       22.19     15.01 o
  -6   2  43       10.72       10.23     14.03 o
  -4   2  43       44.18       62.32     10.65 o
  -2   2  43        9.02       13.58     13.75 o
   0   2  43       24.91       34.36     15.15 o
  -7   3  43       12.47       44.20     13.55 o
  -5   3  43        5.72       14.74     20.58 o
 -12   0  44       56.15       50.90     14.97 o
 -10   0  44       96.20      110.47     15.40 o
  -8   0  44       59.63       59.05     14.89 o
  -6   0  44       45.38       38.10     13.96 o
  -4   0  44       39.12       29.98     15.79 o
  -2   0  44       26.84       38.88     14.06 o
   0   0  44        0.09       14.72     19.42 o
 -11   1  44       14.74       -9.62     14.74 o
  -9   1  44        0.53      -13.62     13.62 o
  -7   1  44        0.16       -8.85     14.38 o
  -5   1  44        4.98       15.35     12.34 o
  -3   1  44       31.61       49.52     10.59 o
  -1   1  44       36.58       44.46     10.71 o
  -8   2  44        8.46        6.83     14.44 o
  -6   2  44       15.14       16.48     12.21 o
  -4   2  44       22.29       68.85     13.58 o
  -9   1  45        9.96       25.58     25.25 o
  -7   1  45        0.04        7.13     13.38 o
  -5   1  45        0.20        1.59     17.51 o
 
